# Supplementary material for: A quantile regression forest based method to predict drug response and assess prediction reliability
Source: PLoS One. 2018 Oct 5;13(10):e0205155. doi: 10.1371/journal.pone.0205155 (PMC6173405; doi:10.1371/journal.pone.0205155)
Supplement: S1 Table — (XLSX) [file pone.0205155.s001.xlsx]

## Sheet: Table S1
S1 Table: Pearson correlation coefficients of real and predicted drug responses by QuanRFs, ISIS, ENR and CRF-20000. "QuanRFs (mean)": (conditional) mean prediction of drug response given by genomic features using QuanRFs; "QuanRFs (median)": median prediction of drug response using QuanRFs.
	17−AAG	AEW541	AZD0530	AZD6244	Erlotinib	Irinotecan	L−685458	LBW242	Lapatinib	Nilotinib	Nutlin−3	PD−0325901	PD−0332991	PF2341066	PHA−665752	PLX4720	Paclitaxel	Panobinostat	RAF265	Sorafenib	TAE684	TKI258	Topotecan	ZD−6474	Average
QuanRFs (mean)	0.643	0.5833	0.5427	0.6697	0.6276	0.7512	0.6852	0.5319	0.6195	0.7001	0.535	0.7001	0.6263	0.63	0.5509	0.6261	0.6568	0.6721	0.6366	0.596	0.6059	0.5826	0.6889	0.59	0.627146
QuanRFs (median)	0.6255	0.5637	0.4818	0.6687	0.611	0.7478	0.6688	0.4279	0.5947	0.5943	0.485	0.6951	0.6096	0.5455	0.5191	0.5956	0.6343	0.6648	0.6215	0.6089	0.5862	0.564	0.6788	0.5679	0.598354
ISIS	0.47	0.47	0.28	0.63	0.45	0.71	0.52	0.21	0.48	0.42	0.28	0.69	0.48	0.44	0.28	0.59	0.55	0.6	0.45	0.47	0.51	0.42	0.66	0.38	0.476667
ENR	0.43	0.33	0.19	0.58	0.3	0.68	0.48	0.1	0.47	0.78	0.12	0.64	0.48	0.37	0.27	0.57	0.6	0.65	0.37	0.27	0.37	0.34	0.59	0.26	0.426667
CRF-20000	0.4397	0.3934	0.2747	0.5909	0.4333	0.6776	0.5423	0.14	0.5263	0.5476	0.3096	0.6471	0.5141	0.5055	0.3437	0.4768	0.5531	0.6503	0.4394	0.4685	0.4453	0.4611	0.6226	0.3494	0.473012
