# Supplementary material for: A quantile regression forest based method to predict drug response and assess prediction reliability
Source: PLoS One. 2018 Oct 5;13(10):e0205155. doi: 10.1371/journal.pone.0205155 (PMC6173405; doi:10.1371/journal.pone.0205155)
Supplement: S2 Table — (XLSX) [file pone.0205155.s002.xlsx]

## Sheet: Table S2 
S2 Table：Prediction errors based on the quantile loss function of different τ-th quantiles of drug responses by quantile regression forests. (“MPE” denotes the mean of prediction errors with the standard deviation in column “SD” )
	τ=0.025		τ=0.1		τ=0.25		τ=0.5		τ=0.75		τ=0.90		τ=0.975
Drug	MPE	SD	MPE	SD	MPE	SD	MPE	SD	MPE	SD	MPE	SD	MPE	SD
17−AAG	0.0536048	0.0644329	0.154026	0.130177	0.280186	0.210215	0.356137	0.25549	0.280845	0.206785	0.153621	0.128039	0.0523022	0.0611134
AEW541	0.0224884	0.0166027	0.0755082	0.0561989	0.150069	0.117399	0.199672	0.165633	0.162683	0.156072	0.0957308	0.105422	0.0347052	0.0523607
AZD0530	0.0246159	0.0194164	0.0896845	0.070809	0.187356	0.153476	0.260271	0.238034	0.223249	0.235165	0.129292	0.175715	0.0471463	0.0634826
AZD6244	0.0330014	0.0279927	0.118424	0.101697	0.236211	0.213047	0.329585	0.317425	0.300351	0.324943	0.179925	0.22301	0.0683006	0.126042
Erlotinib	0.0154924	0.0155966	0.0590429	0.0586961	0.127631	0.129358	0.185469	0.199202	0.159705	0.200063	0.0938801	0.147324	0.0340819	0.0541071
Irinotecan	0.0485852	0.0408294	0.143714	0.108892	0.253119	0.191469	0.306331	0.228062	0.241503	0.18087	0.131963	0.100412	0.0450269	0.0402034
L−685458	0.0100639	0.0131166	0.0400214	0.0517851	0.0923898	0.109861	0.141051	0.16203	0.13034	0.160025	0.0774207	0.115979	0.0262672	0.0514546
LBW242	0.0180592	0.0174245	0.06405	0.0640919	0.135112	0.147751	0.203706	0.255171	0.195286	0.297205	0.123687	0.247232	0.0489385	0.141979
Lapatinib	0.0168672	0.0159551	0.0629288	0.0594069	0.130171	0.129468	0.188644	0.205298	0.167187	0.202259	0.103648	0.161274	0.0415915	0.10263
Nilotinib	0.0157356	0.0201317	0.0596092	0.0751854	0.126	0.171697	0.191084	0.303346	0.174705	0.346304	0.0932941	0.159366	0.0389749	0.0685747
Nutlin−3	0.0131949	0.0112998	0.0488565	0.0425421	0.104623	0.0936336	0.148804	0.15137	0.133723	0.157371	0.0815043	0.113599	0.0296266	0.0478376
PD−0325901	0.0447544	0.0339408	0.157771	0.12321	0.301774	0.251324	0.40529	0.361822	0.346675	0.348987	0.216358	0.259411	0.0755771	0.106194
PD−0332991	0.0155451	0.0155684	0.0588175	0.0574322	0.125367	0.119313	0.178504	0.181651	0.163209	0.175909	0.0945426	0.1362	0.0354475	0.0739598
PF2341066	0.0185011	0.0143815	0.0652951	0.0544199	0.1276	0.117203	0.172394	0.190581	0.154241	0.207857	0.0906228	0.145525	0.0345063	0.0739958
PHA−665752	0.0129265	0.0129199	0.050631	0.0495845	0.109546	0.110049	0.161362	0.177197	0.149026	0.185046	0.0943705	0.136381	0.0342098	0.0533521
PLX4720	0.0123751	0.0152763	0.0476298	0.0575633	0.105418	0.12718	0.158142	0.206022	0.150291	0.223251	0.0952671	0.187041	0.0373837	0.145662
Paclitaxel	0.068486	0.0904345	0.191875	0.192326	0.334137	0.294006	0.393808	0.322383	0.295792	0.229709	0.156849	0.115262	0.048968	0.0357643
Panobinostat	0.0386044	0.0642937	0.110504	0.108279	0.199706	0.156302	0.244243	0.185236	0.187716	0.144515	0.0963776	0.095415	0.033136	0.0550331
RAF265	0.0317667	0.0206592	0.103355	0.0756204	0.191653	0.141366	0.246684	0.189201	0.196917	0.164399	0.110843	0.1049	0.0393374	0.0483373
Sorafenib	0.0141878	0.0132062	0.0535914	0.049274	0.112372	0.103217	0.151166	0.162867	0.133629	0.183257	0.0822046	0.171603	0.0334869	0.141119
TAE684	0.0314174	0.0218968	0.103982	0.0766026	0.201096	0.161999	0.268927	0.230104	0.228848	0.233953	0.136826	0.179058	0.0504062	0.0944494
TKI258	0.0210232	0.0160778	0.071331	0.0540455	0.137811	0.110737	0.183564	0.171273	0.155683	0.181639	0.0966019	0.16026	0.0404389	0.128314
Topotecan	0.0511725	0.031413	0.161621	0.126672	0.295799	0.210363	0.369008	0.27745	0.293379	0.229041	0.159416	0.139344	0.0546003	0.0635978
ZD−6474	0.0268403	0.0209863	0.0900227	0.0658265	0.176243	0.136833	0.235815	0.194942	0.200384	0.18167	0.110199	0.110033	0.0393763	0.0419722
