# Supplementary material for: A quantile regression forest based method to predict drug response and assess prediction reliability
Source: PLoS One. 2018 Oct 5;13(10):e0205155. doi: 10.1371/journal.pone.0205155 (PMC6173405; doi:10.1371/journal.pone.0205155)
Supplement: S3 Table — (XLSX) [file pone.0205155.s003.xlsx]

## Sheet: Table S3
S3 Table: Observations and predictions of drug responses of 24 drugs for all the cell lines. "Obs" denotes the observations; "Preds" refer to the predicitons of (conditonal) mean of drug responses given genomic features; labels "τ=0.025" to "τ=0.975" represent the predicitons of different τ-th quantiles of drug responses.
	17−AAG									AEW541									AZD0530									AZD6244									Erlotinib									Irinotecan
Cell line	Obs	Preds	τ=0.025	τ=0.1	τ=0.25	τ=0.5	τ=0.75	τ=0.9	τ=0.975	Obs	Preds	τ=0.025	τ=0.1	τ=0.25	τ=0.5	τ=0.75	τ=0.9	τ=0.975	Obs	Preds	τ=0.025	τ=0.1	τ=0.25	τ=0.5	τ=0.75	τ=0.9	τ=0.975	Obs	Preds	τ=0.025	τ=0.1	τ=0.25	τ=0.5	τ=0.75	τ=0.9	τ=0.975	Obs	Preds	τ=0.025	τ=0.1	τ=0.25	τ=0.5	τ=0.75	τ=0.9	τ=0.975	Obs	Preds	τ=0.025	τ=0.1
A172_CENTRAL_NERVOUS_SYSTEM	2.4662	3.28458	1.62482	2.08137	2.66986	3.25454	3.94116	4.53139	5.24854	0.3615	0.938657	0.159765	0.327015	0.536591	0.812116	1.2202	1.5579	2.12229	0.2508	0.845767	0	0.115411	0.387085	0.715	1.19095	1.60913	2.05461	0.2375	0.657072	0	0.0744298	0.221458	0.453282	0.86171	1.38501	2.47406	0.08293	0.464722	0	0.0326744	0.126075	0.320185	0.580437	0.980601	1.17862	2.5153	2.88169	0.872557	1.72017
A204_SOFT_TISSUE	3.5747	3.91903	1.81873	2.58578	3.18111	3.78685	4.46982	4.92958	5.34299	0.5525	0.812283	0.159118	0.325613	0.497307	0.764646	1.06936	1.46535	1.80942	0.714	0.807417	0.00438985	0.148283	0.384842	0.665155	1.12263	1.55326	1.96114	0.117	0.966331	0	0.0631454	0.268519	0.625057	1.27716	1.87941	3.13872	0.3697	0.515168	0	0.0101749	0.137043	0.363643	0.7292	1.0707	1.55341	2.8739	2.89715	0.999115	1.70865
A2058_SKIN	4.747	4.08452	2.00369	2.6612	3.27813	3.95868	4.53	5.15188	5.62301	1.0006	1.3134	0.285797	0.545999	0.867743	1.23375	1.48532	1.84067	2.42064	0.793	0.729875	0	0.0494471	0.251851	0.576619	1.03017	1.4541	2.1564	1.8154	2.62499	0.210633	0.8398	1.5491	2.5274	3.27454	3.88911	4.80448	0	0.218685	0	0	0.0491032	0.127745	0.357554	0.603305	1.02291	3.5949	2.64101	0.915795	1.49236
A253_SALIVARY_GLAND	3.7077	3.39898	1.63123	2.07498	2.74736	3.41952	4.1295	4.5693	5.21063	0.6375	0.880822	0.114018	0.262405	0.487598	0.774194	1.09565	1.51163	2.10451	1.3531	1.31166	0.10022	0.338604	0.715991	1.20568	1.66889	2.0011	2.52795	1.548	1.02105	0.0168396	0.100469	0.307563	0.67972	1.27729	1.96948	3.33113	0.8588	1.15069	0.0359866	0.229336	0.439419	0.925119	1.54406	2.04223	2.45282	NA	NA	NA	NA
A2780_OVARY	4.7559	3.89108	1.81888	2.51213	3.16973	3.80482	4.46476	4.89805	5.29739	0.6674	1.29512	0.224618	0.394078	0.707136	1.12866	1.6443	2.05983	2.3855	0.3709	0.787747	0	0.0545113	0.305549	0.663426	1.10262	1.66389	2.3703	2.5348	1.91784	0.126454	0.47039	0.939634	1.6106	2.51632	3.14615	3.63464	0.2241	0.22616	0	0	0.0419171	0.158105	0.3595	0.617724	1.11375	4.4446	3.81905	1.59381	2.62495
A375_SKIN	3.5625	3.90415	1.9671	2.6225	3.15312	3.69686	4.37345	4.97675	5.60723	1.4484	1.03477	0.203743	0.396543	0.655838	0.933426	1.32299	1.57161	2.07865	0.9057	0.705585	0	0.103643	0.319966	0.620328	1.0493	1.47475	1.95443	3.2996	2.28253	0.168682	0.616184	1.36811	2.02479	2.97599	3.6127	4.56591	0.2889	0.354361	0	0	0.0807295	0.258388	0.486363	0.845349	1.17687	3.9345	3.42841	1.49575	2.30992
A549_LUNG	2.9712	3.3129	1.62277	2.06073	2.64861	3.44657	4.04997	4.53014	5.17743	1.6406	0.911743	0.168778	0.363626	0.534837	0.85992	1.15194	1.49025	1.89218	0.4962	1.00548	0.0453289	0.213101	0.449315	0.854686	1.38796	1.80886	2.37279	1.8637	0.847879	0.00414857	0.0977992	0.315992	0.624282	1.20227	1.70106	2.85183	0.4884	0.385678	0	0.017068	0.122635	0.289225	0.490229	0.871991	1.27082	1.7063	3.0299	1.35424	2.02011
A673_BONE	3.6758	3.25781	1.45405	1.97868	2.62607	3.23023	4.08847	4.59578	5.20878	1.599	1.27233	0.238841	0.433759	0.711167	1.10233	1.54606	2.00768	2.30691	0.9435	0.942928	0	0.0833481	0.379275	0.724768	1.30786	1.84173	2.7342	1.3769	1.03558	0	0.102345	0.298357	0.556238	1.23659	2.19365	3.15755	0.1029	0.589926	0	0.00836258	0.119814	0.356611	0.852185	1.17829	1.71852	NA	NA	NA	NA
ACHN_KIDNEY	2.0636	3.30562	1.45641	2.01484	2.60875	3.41892	4.10369	4.68038	5.29731	0.6207	0.7551	0.156755	0.324795	0.488006	0.723893	1.00072	1.34497	1.71024	1.2189	1.26824	0.038824	0.25022	0.593592	1.12132	1.66527	1.94787	2.68465	0.6881	0.877855	0	0.0896102	0.297645	0.570561	1.21996	1.75982	3.01179	1.2474	0.636822	0	0.070639	0.231954	0.454585	0.870031	1.07034	1.83964	NA	NA	NA	NA
ALLSIL_HAEMATOPOIETIC_AND_LYMPHOID_TISSUE	3.2142	3.35801	1.39655	2.06492	2.6707	3.38981	4.20567	4.66403	5.24931	1.8822	1.59292	0.339303	0.652333	1.00217	1.52885	1.99408	2.33361	2.91955	4.0457	1.92018	0.00255406	0.23411	0.593056	1.22314	2.16483	3.24471	4.2541	1.2336	1.31346	0.00304259	0.130056	0.409739	0.96421	1.68135	2.56532	4.16576	1.0818	0.815002	0	0.0830269	0.370695	0.701411	1.06376	1.4789	2.0536	5.8889	4.88293	2.82154	4.24212
AMO1_HAEMATOPOIETIC_AND_LYMPHOID_TISSUE	5.2887	3.89856	1.97465	2.60674	3.1534	3.71947	4.36741	4.97124	5.59191	2.8999	2.47322	0.561167	0.931476	1.71898	2.39519	2.90698	3.09022	3.49753	0.3323	0.663803	0	0.0455046	0.191287	0.529893	1.03887	1.53046	2.44224	1.6147	1.41262	0.0287098	0.191976	0.472929	1.14389	1.70754	2.7979	4.15071	1.0362	0.684644	0	0.0397748	0.27559	0.618463	0.9807	1.1646	1.66913	3.7332	4.29099	2.22648	2.82108
AN3CA_ENDOMETRIUM	4.0092	3.3695	1.62539	2.20318	2.68784	3.28815	4.08691	4.61318	5.20944	0.3505	0.80536	0.162535	0.336718	0.508232	0.75593	1.03837	1.3713	1.8251	0.4755	0.717486	0	0.0782491	0.30825	0.609829	0.983291	1.45208	1.91845	0.6207	1.76587	0.0328095	0.186818	0.553978	1.52387	2.53311	3.15429	4.15747	0.3018	0.417547	0	0	0.0881416	0.257684	0.507955	0.909369	1.54179	NA	NA	NA	NA
ASPC1_PANCREAS	3.4197	3.97354	1.97637	2.60776	3.20038	3.83261	4.41435	4.99509	5.73473	1.3966	1.17765	0.2968	0.497122	0.757979	1.02362	1.46797	1.83583	2.29177	0.6383	1.44658	0.0877006	0.3816	0.807665	1.37338	1.80319	2.07922	2.75612	2.1312	3.01592	0.356594	1.04986	1.76597	2.95473	3.66881	4.256	4.9726	0.2484	0.853314	0.0135899	0.160454	0.338752	0.744883	1.0481	1.54681	2.1574	2.2418	2.20067	0.927679	1.50706
AU565_BREAST	4.2668	3.57524	1.69527	2.31572	2.9111	3.50759	4.175	4.66236	5.29732	0.7651	0.976545	0.207491	0.427461	0.683824	0.944157	1.23356	1.51118	1.92594	0.2328	0.837258	0	0.118459	0.372796	0.697717	1.22158	1.7199	2.2265	0.09979	0.553764	0	0.029925	0.185926	0.404662	0.7942	1.37612	2.1366	0.491	0.811347	0.00286097	0.0983843	0.300135	0.635054	1.13031	1.68446	2.57568	NA	NA	NA	NA
AZ521_STOMACH	3.6128	3.58293	1.46166	2.21102	2.8114	3.56595	4.25678	4.75024	5.29952	2.3462	1.23962	0.272084	0.430878	0.678184	1.05971	1.51273	2.00813	2.36767	2.1758	1.17979	0.0346598	0.248787	0.58558	1.01601	1.47494	1.93863	2.71194	1.531	1.27824	0.0297731	0.143133	0.362915	0.730464	1.87334	2.81437	3.29631	1.1176	0.457986	0	0.0299231	0.131648	0.310571	0.593888	0.904104	1.35431	4.4041	3.54817	1.45691	2.22604
BCPAP_THYROID	3.4746	3.31313	1.46639	2.18089	2.71778	3.28183	3.96338	4.56222	5.21532	1.3166	1.00173	0.170557	0.394867	0.62102	0.933372	1.32724	1.57126	2.00951	1.54	1.26521	0.0433636	0.250364	0.580626	1.08754	1.58616	2.0123	2.93915	2.518	1.60442	0.0209473	0.225742	0.534661	1.20621	1.96921	3.01215	3.64896	0.3177	0.526805	0	0.0419088	0.198041	0.378864	0.741849	1.04289	1.41941	3.9819	2.65424	0.919556	1.5374
BDCM_HAEMATOPOIETIC_AND_LYMPHOID_TISSUE	3.8043	3.58249	1.69039	2.27711	2.88503	3.57253	4.17695	4.68395	5.2972	0.3316	1.03155	0.161916	0.362043	0.618999	0.904375	1.29992	1.71027	2.40737	1.9092	0.622273	0	0.0437732	0.21718	0.505721	0.914861	1.47473	2.21333	1.4573	0.979293	0	0.0511129	0.194543	0.489571	1.2459	2.03108	3.44324	0	0.589709	0	0.0201705	0.178536	0.407119	0.869482	1.09393	1.78189	NA	NA	NA	NA
BFTC909_KIDNEY	3.6219	3.44541	1.6398	2.16712	2.79122	3.46895	4.1429	4.68594	5.27579	0.898	0.969453	0.151387	0.356532	0.560959	0.883515	1.27025	1.55108	2.12224	0.2464	1.18988	0	0.214269	0.520347	0.977269	1.54933	2.00551	2.85076	0.3552	0.989728	0	0.0921869	0.315869	0.685062	1.31994	1.96283	3.09867	0.04175	0.348715	0	0	0.0707002	0.227325	0.453657	0.813887	1.17128	NA	NA	NA	NA
BL41_HAEMATOPOIETIC_AND_LYMPHOID_TISSUE	2.9811	3.59839	1.68243	2.23271	2.82083	3.57486	4.33146	4.76652	5.29729	0.3433	1.11233	0.163394	0.324335	0.590262	0.887479	1.51428	2.09951	2.91275	0.05539	0.782374	0	0.0346727	0.227836	0.573427	1.1941	1.77595	3.08993	0.05747	0.727586	0	0.0576014	0.148285	0.423383	0.797886	1.46327	2.13135	0.01175	0.438229	0	0.00655312	0.0784713	0.259302	0.601089	0.972836	1.23158	4.7396	4.91674	3.18855	4.24267
BL70_HAEMATOPOIETIC_AND_LYMPHOID_TISSUE	3.5976	3.30516	1.54774	2.09263	2.67068	3.35874	4.07752	4.53178	5.20877	0.8428	1.02051	0.146902	0.330545	0.534859	0.856422	1.31828	1.89469	2.78169	2.0535	0.691686	0	0.0126813	0.135939	0.497824	1.03162	1.53531	2.46021	0.113	0.472889	0	0.0394359	0.131878	0.346036	0.679739	1.23557	1.84344	0.3595	0.443529	0	0.000238604	0.0746331	0.264306	0.601089	1.03607	1.28301	4.8923	4.68167	2.77567	3.2665
BT20_BREAST	1.0525	3.30623	1.51475	2.13024	2.7005	3.28113	4.00272	4.57459	5.22079	0.5273	0.942315	0.162138	0.366524	0.586513	0.86791	1.17327	1.51125	1.93546	1.181	1.15459	0.05776	0.242753	0.483827	0.989995	1.58451	1.89739	2.55444	0.01832	0.816154	0	0.0769389	0.241951	0.507613	1.17329	1.75956	2.7183	1.3084	1.65831	0.0184385	0.198011	0.435867	0.992	1.8615	3.72207	4.1958	2.4196	2.47748	0.833646	1.49653
BT474_BREAST	3.7846	3.00786	1.22595	1.8226	2.31737	3.0919	3.75819	4.46658	5.16063	0.7015	0.914042	0.17004	0.339682	0.550887	0.823579	1.15667	1.5338	2.0795	0.8074	0.852103	0	0.128954	0.344709	0.657052	1.201	1.79042	2.50446	0.1287	0.809523	0	0.0564602	0.192061	0.468963	1.05407	1.75967	3.13869	0.3156	0.544466	0	0.053267	0.179143	0.395983	0.841796	1.17671	2.02094	NA	NA	NA	NA
BT549_BREAST	4.799	3.08076	1.48775	2.01868	2.54164	3.20603	3.80385	4.35416	4.89001	1.0007	0.762094	0.152749	0.318671	0.440253	0.673477	0.981971	1.34848	1.6446	0.8363	0.733601	0	0.0853985	0.297086	0.58859	1.03886	1.56691	1.97586	0.2601	0.497628	0	0.065393	0.210657	0.423808	0.747418	1.2451	1.96924	0.2467	0.366238	0	0	0.0715587	0.257589	0.488162	0.847516	1.17559	3.4086	3.52486	1.69333	2.49584
BXPC3_PANCREAS	3.4843	3.92577	1.97506	2.64234	3.20719	3.80386	4.46508	4.91754	5.39825	0.7268	1.02738	0.217819	0.408685	0.612923	0.882725	1.2949	1.69646	2.0744	1.5541	1.2048	0.0865677	0.275652	0.629823	1.11437	1.66445	1.91837	2.47609	1.9699	1.53305	0.0456006	0.302812	0.629341	1.23372	1.84236	2.80012	3.94287	0.7307	1.2218	0.0336171	0.20972	0.461764	0.961812	1.73912	2.10464	2.44436	NA	NA	NA	NA
C2BBE1_LARGE_INTESTINE	2.2767	3.50178	1.61106	2.11308	2.74988	3.47073	4.248	4.71644	5.31618	1.3449	1.20337	0.32323	0.523546	0.799381	1.10311	1.47962	1.67704	2.24981	2.0615	1.23167	0.0491237	0.275118	0.59676	1.05694	1.58748	1.9256	2.74994	1.6091	1.74739	0.137536	0.386255	0.930095	1.56154	2.27292	3.32848	4.24595	1.128	0.500692	0	0.0165266	0.169732	0.370535	0.676766	1.04303	1.71639	NA	NA	NA	NA
C32_SKIN	6.5863	4.03264	1.79633	2.54401	3.2069	3.875	4.5845	5.17901	5.61525	0.8161	1.11251	0.214101	0.41405	0.682758	1.01498	1.46352	1.64391	2.09248	0	0.569183	0	0.0454021	0.227567	0.500179	0.816356	1.39481	1.90167	1.8523	2.85257	0.357272	1.2459	2.02628	2.8182	3.39076	3.91198	4.82346	0.286	0.426164	0	0	0.0828712	0.290864	0.622261	0.980606	1.20875	2.0384	2.36442	0.706613	1.49861
C3A_LIVER	5.2974	4.12412	1.69289	2.37898	3.18982	4.0114	4.67668	5.30048	5.76717	1.5387	1.14676	0.240029	0.433322	0.683939	1.03923	1.45899	1.78011	2.23314	0.7807	0.937159	0.00686229	0.147679	0.38379	0.721068	1.34342	1.80749	2.53915	1.5726	2.103	0.194722	0.615041	1.1324	1.77083	2.99875	3.45263	4.25357	0.4533	0.43891	0	0.000441605	0.113242	0.291579	0.623449	1.02643	1.53712	NA	NA	NA	NA
CAKI2_KIDNEY	1.6136	2.7791	1.29354	1.81958	2.22521	2.81124	3.56832	4.27485	4.91707	1.1466	0.972227	0.233502	0.414868	0.632209	0.91201	1.26969	1.52473	1.92059	1.4118	1.16	0.0455453	0.244588	0.552074	1.02125	1.59156	1.85163	2.39401	1.2769	1.31336	0.0308808	0.194702	0.467761	0.937368	1.57397	2.50142	3.71494	1.0932	0.653085	0	0.0740018	0.25029	0.490854	0.893796	1.14706	2.0093	0.5537	2.60769	0.9443	1.49863
CAL12T_LUNG	3.5	3.59201	1.67269	2.3191	2.98258	3.58708	4.20411	4.66684	5.24206	2.0875	0.834196	0.173187	0.359496	0.529351	0.757511	1.06166	1.4631	1.78485	1.8817	1.28142	0.0854364	0.349677	0.732883	1.21445	1.66838	1.93067	2.40896	1.2348	1.4048	0.0467976	0.225592	0.494028	1.16548	1.70377	2.63432	3.21975	1.7747	1.27148	0.0364764	0.2689	0.4621	0.952849	1.77486	2.11118	2.60693	NA	NA	NA	NA
CAL27_UPPER_AERODIGESTIVE_TRACT	4.0906	3.72512	1.81759	2.44825	3.06609	3.68962	4.27508	4.73798	5.29591	0.9409	0.984251	0.193931	0.334977	0.533273	0.807154	1.17081	1.5524	2.23756	1.5346	1.37538	0.103794	0.367053	0.787951	1.34564	1.73366	1.99918	2.50533	2.3452	1.12525	0.00168292	0.132156	0.363115	0.930569	1.54637	2.14396	3.11	2.316	1.52793	0.160514	0.308944	0.757864	1.32144	1.83795	2.39519	3.86045	NA	NA	NA	NA
CAL78_BONE	4.3291	3.40564	1.61696	2.19231	2.77556	3.38353	4.0441	4.61537	5.23172	1.2703	0.94425	0.166226	0.371518	0.58004	0.858666	1.22569	1.53719	2.02098	0.6972	0.828608	0	0.0494573	0.257362	0.66249	1.19152	1.66097	2.57426	0.149	0.600666	0	0.0566847	0.221199	0.392694	0.743713	1.31959	2.39071	0.6947	0.396632	0	0.00837123	0.0880383	0.284768	0.579855	0.877531	1.13063	2.9043	3.04288	1.49659	2.013
CAL851_BREAST	3.6877	3.24234	1.53421	2.0521	2.66074	3.26405	3.99996	4.5628	5.15817	1.3703	1.07941	0.2968	0.43579	0.689563	1.00693	1.34581	1.57677	2.06988	1.7728	1.19911	0.0797973	0.336659	0.639786	1.1406	1.63095	1.91387	2.38591	1.7048	1.10092	0.0196188	0.192047	0.449544	0.94284	1.46329	2.01611	3.02889	2.0234	1.19678	0.0330179	0.204009	0.4621	0.961259	1.54916	2.10434	2.64891	2.8611	2.83963	1.25485	1.70548
CALU1_LUNG	3.3698	3.22926	1.62795	2.10853	2.74791	3.28633	3.8432	4.35025	4.90279	0.1548	0.901763	0.191755	0.394626	0.544562	0.863182	1.14808	1.49169	1.90235	0.2008	0.763744	0.0126459	0.122881	0.346326	0.635889	1.07169	1.57504	1.95971	1.6146	0.826434	0	0.0973438	0.300726	0.607385	1.20032	1.69304	2.82184	0.04256	0.44097	0	0.0521986	0.17804	0.326148	0.577698	0.954835	1.27241	1.8093	2.26813	0.919101	1.47938
CALU3_LUNG	2.0534	3.1754	1.55686	2.04817	2.61136	3.20809	3.89195	4.49551	5.17766	0.561	0.764997	0.148348	0.2968	0.463554	0.741348	1.02692	1.39677	1.78648	2.3703	1.47967	0.112322	0.37221	0.806702	1.44562	1.80017	2.13403	2.85552	2.3689	1.7045	0.102947	0.389603	0.935991	1.57017	2.13131	3.39865	4.20616	1.1767	0.581205	0	0.0788162	0.231493	0.410695	0.856509	1.19805	2.03813	NA	NA	NA	NA
CALU6_LUNG	3.0328	3.28623	1.5834	2.1934	2.68566	3.35779	3.95381	4.52007	5.18067	1.511	0.877572	0.163245	0.350752	0.514344	0.770743	1.09515	1.49755	2.06099	1.5736	1.01065	0.0234988	0.156608	0.423985	0.807388	1.37332	1.78575	2.53858	1.5986	1.61335	0.0703833	0.310384	0.661219	1.3666	2.13138	3.14131	3.63422	0.4963	0.422812	0	0.0085708	0.113384	0.310794	0.576305	0.892103	1.22501	NA	NA	NA	NA
CAMA1_BREAST	3.1786	3.1104	1.34716	1.90886	2.53657	3.22188	3.86055	4.47226	5.15587	0.4276	0.866891	0.132196	0.348299	0.544682	0.787243	1.0774	1.50188	2.09992	0.1606	0.824678	0	0.133375	0.361227	0.635471	1.13859	1.64969	2.15613	0.06316	0.67663	0	0.0502411	0.148692	0.45186	0.842487	1.46315	2.47182	0.003827	0.432499	0	0.00757732	0.126466	0.316943	0.611042	0.988837	1.37065	3.1566	2.80979	0.935569	1.49928
CAPAN2_PANCREAS	3.905	3.58722	1.74545	2.35268	2.91241	3.51076	4.17562	4.66502	5.28998	1.657	1.08971	0.212611	0.412303	0.680981	1.00077	1.43497	1.58114	2.0592	1.7225	1.16114	0.0587355	0.299078	0.597721	1.10029	1.59908	1.87953	2.39472	1.5237	1.92789	0.152845	0.496874	1.07059	1.66765	2.28406	3.32999	4.21895	0.399	0.889319	0.0189854	0.179072	0.357226	0.754814	1.1714	1.76562	2.23436	1.5901	2.1569	0.915689	1.29031
CAS1_CENTRAL_NERVOUS_SYSTEM	2.1995	2.81709	1.38924	1.89926	2.31612	2.89499	3.51068	4.13267	4.68462	0.6584	0.687566	0.112877	0.268433	0.428607	0.646907	0.927283	1.26429	1.64492	0.6927	0.735197	0	0.0788505	0.319623	0.596545	1.0493	1.50628	2.04856	0.103	0.79118	0	0.0972546	0.30352	0.607814	1.17245	1.67747	2.98308	0.08698	0.339742	0	0.0163985	0.0883198	0.226263	0.460883	0.854572	1.06383	2.2248	2.40988	0.942348	1.56912
CCK81_LARGE_INTESTINE	3.4189	4.05684	1.90058	2.60883	3.23414	3.99276	4.60197	5.13234	5.51231	0.7503	1.24474	0.333094	0.517551	0.774417	1.09398	1.50157	1.99391	2.46571	1.8014	1.11801	0.0454054	0.24268	0.445629	0.960243	1.57445	1.9157	2.61814	2.0146	2.27374	0.19319	0.61289	1.32192	1.96953	3.0371	3.92658	4.55606	1.8156	0.921436	0	0.0784785	0.273108	0.670161	1.15902	1.68437	2.23773	NA	NA	NA	NA
CHL1_SKIN	3.2799	3.57881	1.61918	2.27927	2.85147	3.55438	4.27501	4.6778	5.25378	0.8222	1.00158	0.256475	0.435887	0.663446	0.975131	1.30997	1.53702	2.00168	1.1383	0.721497	0	0.0772859	0.324844	0.609936	0.98662	1.4353	1.89295	0.7278	1.24855	0.00124157	0.123167	0.390263	0.746267	1.59762	2.73391	3.80067	1.207	0.673636	0	0.0210597	0.143126	0.372411	0.956651	1.11856	1.70789	2.9906	2.90871	1.23843	1.70061
CHP212_AUTONOMIC_GANGLIA	5.2114	3.5251	1.55754	2.22851	2.77281	3.46215	4.2295	4.68155	5.29062	2.0767	1.3884	0.281298	0.520279	0.80543	1.30343	1.65049	2.12464	2.88747	2.3748	1.01596	0.0086006	0.227624	0.484462	0.8178	1.36208	1.75612	2.52063	5.5723	1.37707	0.00417172	0.147641	0.39606	0.825499	1.6091	2.8211	3.28878	0.4165	0.409143	0	0.0285383	0.111022	0.289446	0.51462	0.870803	1.20603	NA	NA	NA	NA
CI1_HAEMATOPOIETIC_AND_LYMPHOID_TISSUE	3.8812	3.46902	1.62818	2.15352	2.7721	3.49855	4.17512	4.6665	5.26805	0.6551	0.751335	0.15979	0.332404	0.485433	0.687312	1.02121	1.42233	1.89516	0.6352	0.637436	0	0.0263498	0.136837	0.459481	0.92581	1.50986	2.05315	0.5656	1.16875	0	0.0678541	0.31529	0.73233	1.37661	2.52689	3.25911	0.4621	0.782816	0	0.0282798	0.24206	0.670464	1.04263	1.42164	2.02494	4.4997	4.25775	2.52424	2.82165
CMK86_HAEMATOPOIETIC_AND_LYMPHOID_TISSUE	2.7723	3.75883	1.69506	2.33325	2.97401	3.6258	4.35038	4.96088	5.68332	1.7816	1.63467	0.331823	0.590631	0.894683	1.45713	2.03454	2.78114	2.9405	0.6859	1.53177	0	0.202731	0.476793	1.09592	1.94983	3.08722	4.19682	1.5946	2.13064	0.0552833	0.380907	0.730499	1.61551	3.12897	3.63235	5.01251	1.1118	0.734541	0	0.0548525	0.290246	0.661948	1.03584	1.25414	1.87464	4.3505	4.00913	2.47569	2.78865
COLO205_LARGE_INTESTINE	5.7504	4.2039	1.97585	2.66072	3.27865	4.10203	4.64148	5.24885	5.88728	1.5025	1.14269	0.28087	0.428316	0.654958	0.975165	1.46251	1.89547	2.40802	0.4195	0.983175	0.0073822	0.138486	0.419602	0.8145	1.32604	1.84166	2.68083	4.57	3.23753	0.380129	1.3181	2.09998	3.02136	3.93702	4.25062	5.77779	0.6326	0.786842	0	0.0536936	0.253416	0.600184	1.04287	1.62573	2.10931	NA	NA	NA	NA
COLO320_LARGE_INTESTINE	2.8034	3.40225	1.53093	2.08232	2.69633	3.44232	4.1438	4.66481	5.23845	2.0584	1.8114	0.348952	0.6494	1.16138	1.77726	2.07595	2.81457	2.92179	0.4243	0.878028	0	0.0829095	0.314539	0.693284	1.21511	1.7522	2.57615	0.02962	1.45836	0.0105802	0.0877933	0.310187	0.794161	1.54557	2.79774	4.56658	0.6266	0.681823	0	0.0494853	0.238236	0.494397	0.892589	1.13422	1.70322	2.9318	3.93772	1.49724	2.61171
COLO678_LARGE_INTESTINE	4.2419	4.13356	1.69528	2.34879	3.13698	3.98561	4.68607	5.29001	5.89879	1.0687	1.24325	0.238257	0.429556	0.723143	1.08439	1.51664	1.88997	2.34411	0.8386	1.19858	0.0326891	0.242942	0.526225	1.04934	1.6177	2.00624	2.7233	1.8733	1.80357	0.0250942	0.303918	0.66232	1.46161	2.13129	3.42329	4.51214	1.1618	0.856694	0.00279212	0.128909	0.286543	0.707494	1.17139	1.68301	2.1227	1.9174	2.42634	0.871644	1.4262
COLO679_SKIN	3.984	3.94524	1.69421	2.3162	3.07384	3.76132	4.52466	5.17224	5.84209	0.9348	1.15035	0.202591	0.376397	0.6478	1.00045	1.46002	1.7867	2.22784	0.1354	0.633538	0	0.0440068	0.246425	0.59328	1.00632	1.43804	1.8136	3.3142	2.82144	0.1973	0.8398	1.5683	2.49008	3.29455	4.23685	5.031	0.4867	0.2743	0	0	0.0588716	0.167541	0.392765	0.683031	1.04625	2.1461	2.83675	1.03077	1.67357
COLO741_SKIN	3.2321	3.35463	1.55985	2.09297	2.75615	3.36578	3.9964	4.58685	5.23419	1.4813	1.23084	0.225606	0.431982	0.739997	1.05658	1.48335	1.83636	2.32545	0.4347	0.452324	0	0.00560498	0.122878	0.3816	0.695612	1.16247	1.79032	2.4876	2.64627	0.202311	0.627581	1.74615	2.81385	3.24107	3.78644	4.79559	0.9611	0.346815	0	0.00815359	0.0755673	0.242038	0.477491	0.827518	1.17741	NA	NA	NA	NA
CORL23_LUNG	2.3346	3.56621	1.66095	2.30473	2.8983	3.52952	4.21009	4.68601	5.26614	0.7416	0.918885	0.193172	0.394005	0.564724	0.880465	1.14692	1.4893	1.91645	0.2272	1.00114	0.0453307	0.243569	0.459425	0.892614	1.44866	1.8417	2.43106	0.02408	1.36728	0.0539916	0.275196	0.554088	1.17543	1.6869	2.49434	3.15767	0.03604	0.901491	0.00613115	0.0979184	0.301933	0.675953	1.18552	1.80979	2.26891	2.9901	2.97711	0.930657	1.56075
COV318_OVARY	1.9673	2.2227	1.06845	1.39303	1.79638	2.25897	3.07314	3.6904	4.50292	0.7664	0.746255	0.123378	0.284733	0.433981	0.661095	1.02984	1.45912	1.8317	0.7234	1.02923	0.0390998	0.228352	0.446042	0.808262	1.43134	1.86666	2.46119	0.07562	0.626733	0	0.0822769	0.25	0.474143	0.831355	1.36164	2.44325	0.05132	0.491588	0	0.0610054	0.1981	0.373809	0.678079	0.981814	1.24607	2.342	2.21798	0.825886	1.27309
COV504_OVARY	2.0498	2.99215	1.2783	1.8727	2.37782	3.07397	3.69741	4.37	5.10813	0.5949	0.830705	0.123487	0.302068	0.489628	0.787385	1.08676	1.44909	1.83523	0.6355	1.2219	0.0803806	0.319854	0.63966	1.1566	1.63606	1.91597	2.52819	0.1949	1.54057	0.0470745	0.257199	0.615464	1.26123	1.86471	2.82402	3.51899	0.258	0.461366	0	0.00750858	0.111044	0.318537	0.614195	0.9636	1.21855	NA	NA	NA	NA
DAOY_CENTRAL_NERVOUS_SYSTEM	3.6005	2.82553	1.37643	1.81394	2.2022	2.87378	3.58636	4.20794	4.74704	0.7917	0.802458	0.0838381	0.302583	0.486738	0.756435	1.06867	1.48299	1.91439	0.2739	0.701498	0	0.0837252	0.278274	0.595528	1.03883	1.49554	2.05762	0.3316	0.649615	0	0.082329	0.252556	0.463642	0.855636	1.37029	2.23095	0.2287	0.585687	0	0	0.085605	0.264841	0.535921	1.0475	2.06144	3.9651	3.27644	1.42009	2.0797
DBTRG05MG_CENTRAL_NERVOUS_SYSTEM	2.7457	3.32196	1.53537	2.09197	2.66955	3.27713	3.99422	4.58432	5.24418	0.868	0.946179	0.195061	0.355172	0.552499	0.872709	1.25263	1.53408	1.99045	1.475	0.796491	2.93806e-05	0.114788	0.364308	0.689206	1.0982	1.53499	1.9158	3.1418	1.44561	0.030454	0.199058	0.485794	1.0655	1.73799	2.91817	3.60644	0.3955	0.253966	0	0	0.0667526	0.160767	0.373164	0.634189	1.05797	3.4461	2.47358	0.928953	1.70533
DEL_HAEMATOPOIETIC_AND_LYMPHOID_TISSUE	5.2371	3.86821	1.81856	2.48075	3.06431	3.72374	4.41423	4.98857	5.61043	1.2612	1.03307	0.167807	0.31714	0.552403	0.850105	1.26132	1.80287	2.42385	1.4715	0.846096	0	0.0582169	0.266985	0.601986	1.13913	1.77561	3.08099	1.4402	1.38691	0.00405688	0.141195	0.402624	1.0407	1.67236	3.00639	4.20637	0.473	0.371252	0	0.00377587	0.097645	0.296397	0.515013	0.869526	1.12102	5.873	3.90717	1.49645	2.39805
DETROIT562_UPPER_AERODIGESTIVE_TRACT	2.8606	3.57347	1.79685	2.28274	2.94122	3.57461	4.20469	4.67166	5.24907	0.3942	0.846737	0.126977	0.317335	0.51207	0.769464	1.07726	1.51148	1.89072	1.1993	1.31796	0.0827625	0.338248	0.69447	1.24794	1.67243	1.94786	2.4683	1.0097	1.48695	0.0233349	0.229487	0.50239	1.22761	1.86315	2.51994	3.25256	0.8498	0.736853	0.0150059	0.160374	0.300201	0.53441	0.961347	1.62391	2.12535	NA	NA	NA	NA
DKMG_CENTRAL_NERVOUS_SYSTEM	2.603	3.12947	1.55693	1.98274	2.55314	3.20761	3.84286	4.35404	4.92249	0.3032	1.07573	0.0921373	0.259184	0.542338	0.860861	1.35962	1.9047	2.44551	0.3462	0.804828	0	0.0493519	0.287675	0.602525	1.10012	1.60205	2.44162	1.1426	0.648325	0	0.0706946	0.234912	0.451513	0.824355	1.35862	2.47217	0.1756	0.709419	0	0.0177969	0.102667	0.306738	0.694081	1.2498	3.37457	1.8847	2.45024	0.717317	1.49866
DMS114_LUNG	2.2019	2.64914	1.11208	1.61507	2.09797	2.7716	3.48823	4.20512	4.76227	2.3798	0.775804	0.180697	0.35069	0.508243	0.750451	1.03674	1.42735	1.77508	0.3061	0.694537	0	0.0555499	0.274373	0.594549	0.943093	1.45198	2.04861	0.7486	0.849344	0	0.058478	0.19131	0.491044	1.17123	1.84569	2.98351	0.4546	0.337014	0	0.00766331	0.0755051	0.1981	0.435661	0.681314	1.08333	NA	NA	NA	NA
DOHH2_HAEMATOPOIETIC_AND_LYMPHOID_TISSUE	4.3378	3.369	1.54638	2.14179	2.68552	3.35831	4.08741	4.66076	5.26269	2.0396	1.09761	0.193546	0.351414	0.644682	0.934137	1.35698	1.74945	2.78859	1.4458	1.21213	0	0.05798	0.315553	0.705031	1.53481	2.44689	3.60561	0.1338	0.517705	0	0.0300138	0.100688	0.3331	0.730104	1.31872	1.77977	0.9251	0.542149	0	0.0157609	0.153273	0.404161	0.840274	1.07984	1.39853	5.5641	4.51908	2.52606	3.27142
DU145_PROSTATE	4.4163	3.61434	1.67268	2.31708	2.90116	3.51869	4.20696	4.69558	5.28908	0.9597	0.814189	0.128186	0.331708	0.500523	0.758924	1.04305	1.46519	1.77282	1.391	1.01456	0.0426447	0.242256	0.481083	0.907668	1.41394	1.75812	2.34246	0.864	1.00517	0.00867322	0.122515	0.336194	0.702802	1.28553	1.92648	2.98684	0.9805	0.613604	0	0.0844803	0.271693	0.461739	0.849506	1.12542	1.73985	3.5571	3.45427	1.49869	2.49887
DV90_LUNG	4.6153	4.22008	2.06159	2.73212	3.41924	4.15543	4.66675	5.24076	5.72061	1.0623	1.09541	0.297741	0.497078	0.739985	1.03711	1.36742	1.68819	2.12436	0.7536	1.08233	0.0590471	0.259063	0.483542	0.930287	1.4858	1.87792	2.49921	3.5067	2.31369	0.0533896	0.386308	1.03404	1.91314	3.19122	4.23504	4.98568	1.4945	1.02868	0.00297147	0.176203	0.378514	0.775644	1.31755	2.03128	2.25436	NA	NA	NA	NA
EB2_HAEMATOPOIETIC_AND_LYMPHOID_TISSUE	1.8256	3.13698	1.38208	2.06785	2.61357	3.22319	3.84722	4.45878	5.10205	0.1471	1.03066	0.170106	0.333458	0.561048	0.873194	1.32279	1.78743	2.90511	0.2212	0.82513	0	0.0554178	0.247719	0.609773	1.2246	1.77526	2.57315	0.003172	1.12172	0	0.0770278	0.265866	0.561306	1.28778	2.48303	4.17805	0.2757	0.78283	0	0.0363445	0.263886	0.660811	1.0428	1.5449	2.05224	NA	NA	NA	NA
EBC1_LUNG	3.9338	3.69868	1.81548	2.4781	3.06187	3.60338	4.24311	4.71223	5.28872	1.2742	0.869718	0.158909	0.371441	0.533173	0.793209	1.08406	1.52556	1.93447	0.64	1.0283	0.0440459	0.227469	0.459336	0.921071	1.44673	1.79364	2.41188	2.6304	1.27368	0.0219588	0.186037	0.485984	1.0828	1.66325	2.31198	3.12348	0.2728	0.743269	0.00369369	0.112089	0.298383	0.584736	1.00023	1.44359	2.10339	3.5052	3.36553	1.40106	2.0654
EFE184_ENDOMETRIUM	1.8778	2.42222	1.1605	1.65237	2.01652	2.53373	3.20176	3.85156	4.57829	0.5889	0.767168	0.156807	0.327683	0.500482	0.747061	1.0469	1.34523	1.75424	1.4942	1.14025	0.0453939	0.230794	0.510713	0.996238	1.63173	1.91216	2.48154	1.1417	1.12763	0.0174649	0.126659	0.38995	0.849733	1.5488	2.04356	3.12978	0.5729	0.622438	0	0.0722916	0.249071	0.46278	0.868227	1.31378	2.0382	2.2955	2.38986	0.926203	1.50178
EFM19_BREAST	3.5096	3.27901	1.43975	2.08696	2.69511	3.27825	4.00718	4.52995	5.16206	0.7541	1.06875	0.19383	0.407163	0.6341	0.925203	1.33561	1.69652	2.30347	1.2611	0.923072	0	0.0846343	0.328087	0.709079	1.29062	1.88021	2.61933	0.0802	0.562365	0	0.0380478	0.14448	0.411893	0.771036	1.35681	2.18936	0.09867	0.54803	0	0.0419087	0.215275	0.440558	0.841606	1.12733	1.68353	2.2524	2.69767	1.05987	1.50243
EFO21_OVARY	2.2269	2.48742	1.06953	1.53499	1.9679	2.60858	3.37527	4.13891	4.78494	1.1699	1.16286	0.181894	0.399183	0.659302	1.00114	1.42582	1.88999	2.5876	0.6374	1.23678	0.073835	0.275892	0.587233	1.09987	1.62986	1.99591	2.73168	0.8452	1.08984	0.0175482	0.137181	0.371569	0.794341	1.32137	1.96953	3.0216	0.463	0.68845	0	0.0786688	0.289004	0.613066	0.971385	1.17578	1.8138	1.9361	2.27619	0.878562	1.35055
EFO27_OVARY	2.7526	2.94294	1.45661	1.97221	2.34825	2.97774	3.67455	4.35345	4.91703	0.2644	0.905939	0.1918	0.394187	0.58072	0.860684	1.16343	1.49233	1.82852	1.3038	1.29679	0.113822	0.357354	0.699814	1.17436	1.64895	1.91611	2.52307	0.3168	0.92297	0	0.0861927	0.333719	0.690199	1.25248	1.82033	2.83013	0.8427	0.677531	0.00300141	0.120748	0.302265	0.573485	0.926281	1.17716	1.82551	2.605	2.20832	0.920756	1.33745
EM2_HAEMATOPOIETIC_AND_LYMPHOID_TISSUE	4.667	3.70489	1.78616	2.36125	2.90417	3.54693	4.33541	4.85731	5.45734	1.1647	1.58482	0.329484	0.633736	0.969754	1.45742	1.99153	2.54165	2.91661	4.2714	2.31722	0.0109941	0.290669	0.718347	1.66674	2.96279	3.57642	4.09955	3.654	3.43798	0.260358	0.8398	1.59777	2.99074	4.07841	5.03313	6.18559	0.8905	0.853769	0	0.066564	0.294782	0.670329	1.0669	1.61241	2.0568	5.2348	4.94721	2.7744	3.57646
EN_ENDOMETRIUM	2.6637	2.87648	1.36544	1.86619	2.34028	2.98465	3.58376	4.24599	4.76035	0.6604	0.860816	0.190835	0.352974	0.54057	0.822453	1.16658	1.51031	1.99215	0.6256	0.995253	0	0.13608	0.41855	0.7807	1.27074	1.75007	2.53328	0.2629	0.967977	0.00337319	0.0933237	0.302243	0.671418	1.2535	1.94219	3.19424	0	0.484855	0	0.0116746	0.111478	0.323544	0.63271	0.99722	1.30422	0.9262	2.35436	0.936997	1.49867
ES2_OVARY	3.0835	3.56941	1.78833	2.31577	2.94185	3.57243	4.13416	4.66088	5.24387	0.366	0.812059	0.127357	0.33186	0.500825	0.716621	1.00209	1.34496	1.83576	0.05565	0.663199	0	0.0563371	0.3081	0.595412	0.927218	1.42588	1.88195	1.9236	1.8787	0.0749085	0.371488	0.728158	1.53142	2.53123	3.14413	3.57299	0.09704	0.236924	0	0	0.0609616	0.198099	0.371986	0.601545	0.959621	NA	NA	NA	NA
ESS1_ENDOMETRIUM	3.4977	3.62635	1.79831	2.46707	2.99498	3.58896	4.17895	4.66717	5.26125	1.5524	0.783818	0.086507	0.297289	0.479252	0.768807	1.06802	1.34777	1.7099	1.8504	1.15518	0.0445053	0.277644	0.580049	1.0388	1.53538	1.91209	2.52179	0.5129	1.38468	0.0415246	0.21021	0.500858	1.1768	1.70138	2.51328	3.44657	0.6877	0.426919	0	0.0419402	0.1609	0.324755	0.575015	0.904202	1.21891	NA	NA	NA	NA
F36P_HAEMATOPOIETIC_AND_LYMPHOID_TISSUE	3.7075	3.64957	1.67392	2.34931	2.8891	3.55888	4.28678	4.74485	5.31007	3.0325	1.44911	0.286172	0.517259	0.813225	1.2565	1.7812	2.31602	2.91113	0.2391	1.56722	0	0.11291	0.3838	0.79399	1.69742	3.23174	4.25867	3.2726	1.97884	0.0768882	0.381656	0.8398	1.594	2.82421	3.34124	4.25462	0.6618	1.00397	0	0.137657	0.407008	0.890088	1.22192	1.78084	2.17565	3.0544	3.84887	1.77975	2.53772
FADU_UPPER_AERODIGESTIVE_TRACT	5.1603	3.56879	1.68081	2.32738	2.91258	3.53446	4.17008	4.59639	5.23428	0.5665	0.883788	0.158214	0.350163	0.53755	0.854669	1.10548	1.51071	1.89515	1.9008	1.08801	0.0728163	0.273761	0.516797	0.991673	1.50672	1.80114	2.22693	2.4745	0.554914	0	0.0566754	0.191474	0.431864	0.773685	1.31849	1.96664	1.5452	1.12815	0.0339185	0.178122	0.379864	0.8886	1.54889	2.10058	2.55539	NA	NA	NA	NA
FU97_STOMACH	4.4951	3.16927	1.28055	1.88071	2.37971	3.21258	4.06842	4.65925	5.29733	0.9502	1.10497	0.315534	0.497068	0.747839	1.06753	1.39204	1.55081	2.05974	1.3435	0.928442	0	0.0897667	0.3608	0.702263	1.20986	1.74546	2.91536	1.0491	1.54401	0.0470006	0.219964	0.613635	1.32284	1.98587	3.03124	3.96373	0.3636	0.521063	0	0.0512593	0.20469	0.407221	0.713977	1.0481	1.41773	NA	NA	NA	NA
FUOV1_OVARY	1.7438	2.7833	1.19683	1.67031	2.16819	2.79068	3.61556	4.4127	5.07405	2.1301	1.16445	0.229872	0.425738	0.732235	1.02992	1.47616	1.78564	2.20513	1.7494	1.3158	0.0455148	0.28731	0.587266	1.11442	1.63998	2.04466	2.78897	1.8458	0.911736	0	0.101168	0.275785	0.554645	1.232	1.92651	2.98907	0.8677	0.522333	0	0.0422336	0.197902	0.372076	0.694616	0.998011	1.4166	1.2757	2.60253	0.92638	1.45803
G361_SKIN	3.2302	3.28111	1.59282	2.04514	2.60685	3.27928	4.00704	4.61236	5.2208	1.7872	1.12555	0.211875	0.362704	0.587856	0.93432	1.45175	1.84157	2.34131	0.7462	0.411732	0	0.00401734	0.115488	0.340493	0.696403	1.13671	1.69785	2.7378	3.08495	0.284336	1.1156	2.19214	2.98069	3.63413	4.15559	4.88219	0.996	0.461599	0	0.0410829	0.128653	0.322513	0.615153	0.980913	1.2435	3.2033	2.77818	0.930863	1.52251
G401_SOFT_TISSUE	4.5407	3.62158	1.68545	2.2166	2.79499	3.59684	4.32516	4.75249	5.29726	2.2898	1.1465	0.180828	0.394753	0.643163	0.934033	1.45617	1.84447	2.3107	0.983	0.710687	0	0.0936165	0.332306	0.625946	1.09722	1.53483	2.15504	1.9268	0.969983	0.0168609	0.126673	0.334196	0.709269	1.30241	1.9698	3.00561	0.3828	0.413979	0	0	0.0743605	0.256717	0.602343	0.996238	1.5452	4.6555	3.4974	1.45477	2.31189
G402_SOFT_TISSUE	4.4662	3.69561	1.68232	2.34799	3.03304	3.64901	4.32705	4.73859	5.29712	0.4365	0.92794	0.171105	0.352542	0.551998	0.814216	1.14558	1.54	2.19041	1.4516	0.873455	0.00448754	0.134919	0.36183	0.664641	1.12131	1.62162	2.34165	0.06311	0.730684	0	0.0573258	0.192086	0.503769	1.04192	1.54323	2.60084	0	0.416526	0	0.00473978	0.0833491	0.274886	0.615793	1.03567	1.5452	NA	NA	NA	NA
GAMG_CENTRAL_NERVOUS_SYSTEM	3.711	3.21126	1.55738	2.05566	2.61991	3.20635	3.88007	4.46231	5.20541	0.4895	0.827163	0.127646	0.326194	0.50554	0.761443	1.05329	1.42397	1.73955	0.2102	0.73435	0.00169481	0.109008	0.369971	0.665088	1.01607	1.47354	1.84657	0.2266	1.06125	0.00718077	0.116853	0.334065	0.732829	1.37212	2.16277	3.14379	0.1358	0.48899	0	0.0439882	0.122777	0.357492	0.6182	0.990455	1.24498	NA	NA	NA	NA
GCIY_STOMACH	2.1792	2.73147	1.14372	1.71485	2.14515	2.82197	3.5777	4.2296	4.78089	0.7879	0.97457	0.165445	0.31673	0.473974	0.825369	1.32284	1.7265	2.21819	1.2041	0.991126	0.0292781	0.169099	0.425524	0.78239	1.37407	1.80076	2.40442	0.06857	1.00187	0.0168865	0.152457	0.35712	0.774123	1.29707	1.92627	3.12164	0.9732	0.439974	0	0.0327491	0.154002	0.303207	0.616076	1.0144	1.41951	NA	NA	NA	NA
GCT_SOFT_TISSUE	3.4082	3.43276	1.67031	2.24352	2.81993	3.49056	4.06449	4.53019	5.19306	1.3274	0.738263	0.124722	0.316908	0.47039	0.688776	1.00759	1.31676	1.61615	1.1414	0.920362	0.0206231	0.193878	0.454355	0.752594	1.30696	1.6674	2.31785	1.3028	1.13982	0.0255657	0.18606	0.446896	0.868592	1.40812	2.22203	3.14317	0.6055	0.280547	0	0	0.0598142	0.1981	0.411459	0.680225	1.04683	4.69	3.41917	1.69498	2.50244
GI1_CENTRAL_NERVOUS_SYSTEM	3.6972	3.10269	1.53109	2.02682	2.55638	3.21417	3.78408	4.35142	4.91692	0.5457	0.815028	0.126684	0.303916	0.453653	0.70937	1.06463	1.52146	2.05883	0.5236	0.884692	0.00182634	0.153011	0.417863	0.727179	1.3079	1.73595	2.37158	0.6094	0.526788	0	0.063144	0.20205	0.402439	0.77953	1.28603	2.19049	0.1787	0.302573	0	0	0.0598396	0.232864	0.443314	0.712443	1.1139	NA	NA	NA	NA
GMS10_CENTRAL_NERVOUS_SYSTEM	3.1344	3.25878	1.61585	2.08458	2.72273	3.28641	3.91843	4.46244	5.14795	0.5312	1.08763	0.157354	0.341161	0.545656	0.868977	1.31886	1.71021	2.41813	0.7487	0.868979	0	0.144941	0.377676	0.698641	1.15659	1.58278	2.15303	0.2219	0.773935	0	0.0736061	0.234871	0.502219	1.07497	1.66685	2.98845	0.1201	0.413295	0	0.0112943	0.09979	0.301561	0.551329	0.872296	1.12449	1.5352	2.15633	0.914817	1.49958
GRANTA519_HAEMATOPOIETIC_AND_LYMPHOID_TISSUE	2.8214	3.62305	1.802	2.39485	2.97619	3.55802	4.20891	4.67332	5.27293	1.0074	1.42177	0.257351	0.395723	0.730495	1.1793	1.96185	2.77541	2.92069	2.0087	1.18191	0	0.0829026	0.387051	0.943324	1.51018	2.44032	3.65059	0.5534	1.19765	0	0.0785148	0.276474	0.615422	1.37339	2.26328	3.29005	0.3789	0.973332	0.00407942	0.143038	0.406018	0.889235	1.16182	1.7268	2.0733	5.1588	4.32668	2.52481	2.8212
H4_CENTRAL_NERVOUS_SYSTEM	4.1075	3.4901	1.61263	2.20208	2.7904	3.49405	4.20419	4.68346	5.26153	0.4519	0.75105	0.147137	0.307696	0.463574	0.700174	1.01451	1.34729	1.71008	0.6725	0.686674	0	0.0680281	0.305648	0.609784	0.98436	1.46403	1.89149	0.2843	0.544734	0	0.0304486	0.129283	0.349524	0.708842	1.23457	1.92432	0.2662	1.17193	0	0.0285852	0.121314	0.402175	1.25953	2.57173	4.04386	NA	NA	NA	NA
HARA_LUNG	3.2458	3.45851	1.68753	2.25655	2.82103	3.48891	4.12614	4.53029	5.16391	0.4855	1.0515	0.196694	0.394202	0.61317	0.95956	1.32006	1.57604	2.07823	0.6418	1.06328	0.0453583	0.21954	0.494238	0.940438	1.49981	1.83512	2.34096	0.2773	1.19274	0.0177478	0.149448	0.384206	0.998208	1.61097	2.24269	3.09805	0.8434	0.817562	0.0188383	0.177626	0.342107	0.727493	1.07094	1.59985	2.109	NA	NA	NA	NA
HCC1187_BREAST	1.2846	2.83559	1.18394	1.67435	2.21571	2.93053	3.66944	4.46257	5.14435	0.2086	1.10513	0.240389	0.410536	0.679023	0.911	1.33308	1.6446	2.41983	0.3754	1.17	0.0454476	0.244187	0.52212	1.0135	1.56933	2.00434	2.86107	0.4582	0.775682	0	0.0591351	0.220225	0.468809	1.00956	1.53765	2.6993	0.1981	0.684619	0	0.0551049	0.206912	0.45685	0.97751	1.43546	2.09002	NA	NA	NA	NA
HCC1395_BREAST	2.6091	3.05076	1.3566	1.97818	2.53685	3.11606	3.72401	4.42332	5.13285	0.7086	0.800762	0.155882	0.330456	0.499016	0.754149	1.06654	1.45955	1.74447	1.8946	1.02369	0.0362114	0.222652	0.454507	0.78095	1.37364	1.80997	2.57477	0.6753	0.886722	0	0.0759026	0.25815	0.557965	1.19377	1.8165	2.98763	0.5515	0.463614	0	0.0166441	0.128355	0.30018	0.584491	0.962342	1.55096	NA	NA	NA	NA
HCC1569_BREAST	2.8103	3.39112	1.49711	2.08432	2.74889	3.44348	4.13399	4.62215	5.24369	0.4023	1.09038	0.264673	0.45463	0.649344	1.00758	1.36987	1.65395	2.19944	0.4595	0.720638	0	0.0772279	0.314755	0.611543	1.05655	1.57453	2.00535	0	0.918776	0.00468986	0.0822728	0.277465	0.604477	1.19683	1.72352	3.00002	0.1893	0.626461	0	0.0535851	0.198059	0.446524	0.881039	1.17133	1.71507	2.4213	2.83315	0.958464	1.64194
HCC15_LUNG	3.8606	3.48143	1.65959	2.2269	2.82286	3.49671	4.1365	4.59587	5.29078	1.1557	0.914837	0.164686	0.356237	0.542983	0.852138	1.23118	1.53531	1.92702	0.9268	1.04663	0.0454595	0.229002	0.48442	0.90772	1.41272	1.75207	2.34041	1.4084	1.12879	0.0198933	0.17404	0.391495	0.937641	1.47471	2.18102	3.15077	0.3449	0.607453	0	0.054094	0.178612	0.406067	0.859278	1.17164	2.01697	NA	NA	NA	NA
HCC1806_BREAST	4.1444	3.45177	1.61233	2.2269	2.822	3.49368	4.12672	4.65967	5.20274	1.0001	0.926794	0.165116	0.32767	0.549489	0.842567	1.23288	1.5338	2.13965	2.0485	1.6729	0.1011	0.3816	0.822427	1.44872	1.91547	2.47825	3.41883	1.6198	1.09267	0.000210215	0.151478	0.352413	0.848266	1.45195	2.14664	3.08926	2.1	1.00664	0.0334045	0.178285	0.378686	0.838317	1.37702	1.81691	2.27421	NA	NA	NA	NA
HCC1954_BREAST	4.5797	3.66415	1.67872	2.31571	2.87132	3.58262	4.35424	4.74749	5.34329	0.8125	0.757643	0.145113	0.3218	0.488175	0.705075	1.02122	1.3904	1.79154	1.6338	1.0299	0.0324418	0.244375	0.446213	0.840411	1.45723	1.83991	2.36925	0.9032	1.1236	0.0032289	0.096671	0.367161	0.833321	1.50515	2.19328	3.20653	0.8402	0.772715	0.00441082	0.0984508	0.282548	0.488723	1.08264	1.68664	2.21163	NA	NA	NA	NA
HCC2935_LUNG	4.7694	3.57424	1.64399	2.30608	2.85318	3.51937	4.275	4.71656	5.30817	0.5445	0.956044	0.220928	0.412141	0.660788	0.9208	1.23999	1.51577	1.91045	2.2272	1.44463	0.0564417	0.288276	0.638614	1.19164	1.7225	2.36377	3.66912	0.7347	1.70031	0.065141	0.298482	0.70127	1.53388	2.20338	3.22884	3.7405	2.6857	1.45793	0.0328204	0.178041	0.390964	0.925589	1.55202	2.12257	3.75387	1.7352	2.3525	0.838509	1.59873
HCC4006_LUNG	3.4326	3.09879	1.39173	2.03408	2.53699	3.10426	3.7998	4.46118	5.17516	0.8118	0.777764	0.10771	0.307949	0.473592	0.741427	1.01471	1.32438	1.85025	2.3879	1.40977	0.0580015	0.335485	0.69755	1.22391	1.74521	2.2234	3.10831	0.1997	1.25799	0.0189809	0.148669	0.38798	0.884838	1.62388	2.53046	3.53451	3.7373	1.91963	0.0393272	0.186249	0.459955	1.22115	2.04347	3.50894	4.11176	2.5662	2.18046	0.926396	1.48169
HCC44_LUNG	4.7402	3.55344	1.67686	2.25582	2.86078	3.5242	4.20355	4.6642	5.2415	0.9276	0.713794	0.135827	0.299003	0.442251	0.661526	0.975055	1.32196	1.6557	0.4591	0.87836	0.0137708	0.132622	0.3816	0.772557	1.30507	1.67469	2.27149	0.7028	1.52695	0.0564168	0.29195	0.506915	1.15227	1.94274	3.00719	3.5583	0.1511	0.410618	0	0.0384595	0.161463	0.300225	0.498901	0.896152	1.41833	NA	NA	NA	NA
HCC70_BREAST	3.0273	3.56408	1.53174	2.20964	2.86077	3.53257	4.28491	4.728	5.30724	0.6154	1.01605	0.203449	0.408873	0.6478	0.921242	1.2734	1.59605	2.0721	0.571	1.2332	0.0803535	0.322078	0.637713	1.1907	1.66566	1.91614	2.40862	1.2257	0.530895	0	0.0308939	0.123622	0.385141	0.820652	1.33764	2.21148	0.3408	1.20755	0.0343354	0.188264	0.459998	0.952064	1.62763	2.10843	2.64833	2.2185	2.30311	1.00918	1.49677
HCC78_LUNG	1.8194	3.48831	1.67189	2.26753	2.86072	3.49734	4.17663	4.62047	5.2455	0.3367	0.857289	0.196468	0.371389	0.566418	0.798072	1.05724	1.4401	1.73825	0.3899	1.28101	0.079107	0.296476	0.641043	1.18986	1.67017	2.05388	2.79234	0.1545	1.03326	0.00110109	0.0914602	0.341028	0.829872	1.4425	1.96224	3.03142	0.02019	0.779773	0.0155984	0.160664	0.310792	0.66012	1.036	1.54009	2.10491	NA	NA	NA	NA
HCC827_LUNG	3.074	3.314	1.58516	2.16949	2.79904	3.44249	3.95502	4.46148	4.98977	0.8091	0.81923	0.156698	0.342925	0.527872	0.774329	1.0464	1.3722	1.71025	2.8997	1.43149	0.081784	0.335744	0.698691	1.21819	1.74653	2.21146	3.10924	0	1.15698	0.0284589	0.151928	0.371359	0.935895	1.60937	2.26408	3.11158	4.4132	1.06788	0.0182421	0.177063	0.309808	0.760731	1.2508	1.81931	3.46991	NA	NA	NA	NA
HCT116_LARGE_INTESTINE	3.4601	4.00429	1.97287	2.60756	3.25563	3.96085	4.52948	4.93472	5.40626	0.5664	0.847523	0.16589	0.330427	0.517979	0.774408	1.09521	1.51126	2.07804	0.2996	0.966403	0.0555508	0.243733	0.513029	0.863289	1.35143	1.67073	2.12851	1.9489	1.28526	0.0314595	0.19443	0.511308	1.07529	1.6186	2.26481	3.19171	0.2184	0.623809	0	0.0547973	0.255088	0.467046	0.856135	1.28787	1.91174	3.3454	3.34683	1.45636	2.09519
HCT15_LARGE_INTESTINE	2.6346	3.89053	1.97029	2.53726	3.20761	3.788	4.46105	4.93537	5.44787	1.1814	1.06206	0.315528	0.485972	0.676932	0.970487	1.32802	1.57001	2.14305	0.9084	0.797554	0.0221506	0.158138	0.361557	0.658659	1.16913	1.6544	2.04592	0.6149	1.54204	0.0266305	0.206195	0.534226	1.2289	1.87025	2.98636	4.24986	0.4596	0.617962	0	0.0547593	0.255167	0.462718	0.869071	1.24512	1.81908	2.7435	3.38649	1.49703	2.24698
HDMYZ_HAEMATOPOIETIC_AND_LYMPHOID_TISSUE	3.7408	3.41915	1.64547	2.22829	2.78149	3.37466	4.00812	4.594	5.24942	1.389	0.982973	0.191561	0.368974	0.566463	0.844912	1.19105	1.5524	2.19572	0.5385	0.710353	0	0.0493	0.250616	0.611708	1.03927	1.53499	2.15765	2.7557	1.69953	0.0640307	0.310294	0.626741	1.39491	2.20099	3.02482	3.5915	0.8709	0.467004	0	0.0121176	0.108761	0.349513	0.621852	0.955125	1.26293	NA	NA	NA	NA
HEC151_ENDOMETRIUM	3.7984	3.24518	1.54022	2.05995	2.68491	3.40348	3.91934	4.46914	5.10344	0.2402	0.691735	0.116625	0.2968	0.427431	0.605233	0.896669	1.3184	2.05175	1.6659	1.31697	0.089937	0.337397	0.640136	1.20945	1.67124	2.02122	2.72954	3.233	1.57391	0.0469482	0.302739	0.615238	1.2377	1.96981	2.99072	3.56162	2.2608	0.739992	0	0.0719679	0.260589	0.48835	0.954759	1.51012	2.03074	2.922	3.11733	1.41662	1.89489
HEC1A_ENDOMETRIUM	2.8197	3.41471	1.65157	2.2269	2.77226	3.45694	4.1373	4.6045	5.22761	0.8549	1.05814	0.203687	0.426483	0.656141	0.970877	1.31308	1.5524	2.17078	1.6748	1.4956	0.0904663	0.389017	0.807333	1.40598	1.79212	2.20802	2.86997	1.0471	1.38279	0.0286082	0.156589	0.483251	1.05067	1.75992	2.74966	3.65045	0.1217	0.710248	0	0.0740828	0.255551	0.477648	0.96229	1.41901	2.21144	NA	NA	NA	NA
HEC1B_ENDOMETRIUM	2.9013	3.30785	1.41939	2.05029	2.66113	3.34719	4.08714	4.57169	5.20885	1.3248	1.01622	0.177773	0.347386	0.591967	0.870745	1.30914	1.6861	2.30145	2.6185	1.61606	0.140119	0.437301	0.870386	1.50471	1.87694	2.35055	3.08773	2.2178	1.78254	0.043056	0.313575	0.698139	1.53029	2.53117	3.15694	3.88594	1.0704	0.636374	0	0.0647921	0.230936	0.462156	0.886968	1.16509	1.78254	1.4273	2.74005	1.18085	1.65033
HEC251_ENDOMETRIUM	2.5866	3.04956	1.3375	1.91503	2.53686	3.13544	3.75979	4.46541	4.9321	0.8731	0.78472	0.112693	0.272456	0.430435	0.693782	1.08034	1.51645	2.05935	1.5751	1.34748	0.0578613	0.347979	0.737638	1.30761	1.72088	1.95642	2.47327	1.3455	1.14006	0.0182247	0.148852	0.371546	0.794171	1.37255	2.03687	3.00318	0.7614	0.812685	0.00268205	0.0978617	0.273007	0.534396	1.07063	1.6698	2.11791	1.7593	2.35124	0.918796	1.27533
HEC265_ENDOMETRIUM	4.6862	3.75287	1.79707	2.37792	3.07376	3.69623	4.34284	4.75471	5.29737	0.1955	0.703605	0.113553	0.285156	0.436641	0.662416	0.968893	1.29456	1.64389	0.1751	1.11248	0.0672165	0.275001	0.594935	1.04355	1.55389	1.86752	2.37165	0.07603	1.16082	0.0168487	0.168978	0.449011	0.93371	1.53165	2.05038	3.01142	0	0.617752	0	0.0547473	0.22875	0.448784	0.848431	1.42489	2.03017	3.2408	2.86421	1.26785	1.63366
HEC59_ENDOMETRIUM	3.2777	2.77086	1.18028	1.75247	2.20122	2.80064	3.56091	4.26673	4.78051	0.1996	0.898327	0.119743	0.315806	0.485522	0.787341	1.19094	1.55128	2.06997	0.04556	1.08161	0.0331933	0.219137	0.473051	0.907744	1.48115	1.86289	2.52903	0.03026	0.778854	0	0.0718779	0.234114	0.497712	1.10117	1.61461	3.02534	0.05487	0.664207	0	0.0829897	0.275152	0.490391	0.941111	1.23563	2.00982	3.771	2.9804	1.19525	1.66096
HEC6_ENDOMETRIUM	2.4531	3.6042	1.64573	2.09564	2.82193	3.61934	4.32554	4.74216	5.29484	0.8225	0.804938	0.157243	0.316904	0.497233	0.750686	1.05878	1.46284	1.99013	0.7863	0.876013	0	0.119237	0.343778	0.700685	1.28346	1.66668	2.22315	0.3154	1.17408	0	0.0777277	0.286245	0.7654	1.5726	2.59913	3.21421	0.7348	0.727979	0	0.0698308	0.256302	0.562865	1.00002	1.29282	2.02497	3.6618	2.8919	0.926332	1.5004
HEL9217_HAEMATOPOIETIC_AND_LYMPHOID_TISSUE	2.2799	3.56805	1.6121	2.34803	2.86074	3.53764	4.20448	4.66626	5.2853	0.7872	1.30954	0.240172	0.429695	0.683414	1.10553	1.77652	2.25501	2.92485	0.5733	1.01271	0	0.0956487	0.336234	0.680243	1.23804	1.90405	3.1194	0.6032	2.14463	0.0499907	0.386108	1.13486	1.61537	3.03511	3.61501	4.56512	0.4473	0.662729	0	0.0417896	0.242062	0.537885	0.887563	1.11101	1.73218	NA	NA	NA	NA
HEPG2_LIVER	5.3606	4.22901	1.81287	2.55648	3.36747	4.18099	4.68595	5.29169	5.80155	1.529	1.60067	0.352011	0.664478	1.02149	1.48095	2.00255	2.30595	2.88864	0.3882	0.851398	0	0.0839973	0.322156	0.699819	1.20317	1.75248	2.38149	3.0232	1.86037	0.192677	0.587018	1.11453	1.5726	2.36386	3.4234	4.2513	0.1433	0.576589	0	0.0341167	0.198014	0.442379	0.841099	1.16239	1.80365	3.224	2.84488	0.919744	1.44353
HEYA8_OVARY	3.8485	3.47441	1.71659	2.2737	2.86079	3.51049	4.06631	4.53042	5.19643	0.5856	0.720302	0.112168	0.296847	0.434077	0.6478	0.972896	1.32724	1.73127	0.596	0.835672	0	0.116013	0.383893	0.718486	1.20908	1.60469	2.05418	0.9399	1.39885	0.0466044	0.21939	0.52552	1.14431	1.77308	2.75613	3.21694	0.2561	0.405421	0	0.0176178	0.110461	0.279194	0.531448	0.886612	1.1773	3.4329	3.66847	1.69792	2.62184
HGC27_STOMACH	3.6359	3.62754	1.65531	2.33112	2.90459	3.51678	4.24681	4.73569	5.30584	1.0097	1.07073	0.170473	0.400322	0.580043	0.878501	1.42901	1.8777	2.26322	0.801	0.828987	0	0.0850298	0.327098	0.634971	1.09521	1.62054	2.46103	0.08234	0.979464	0	0.0328472	0.148908	0.462234	1.11674	1.87854	3.50184	0.2264	0.363238	0	0.000237043	0.07808	0.223362	0.42024	0.797393	1.29125	1.955	3.28573	1.32194	2.08873
HH_HAEMATOPOIETIC_AND_LYMPHOID_TISSUE	2.1617	3.41225	1.59375	2.21561	2.78995	3.46254	4.02777	4.59643	5.28099	0.975	1.10855	0.240594	0.408013	0.647726	1.00077	1.48138	1.76313	2.40076	0.8571	0.572357	0	0.0509015	0.237911	0.497563	0.8178	1.44407	1.9156	0.8535	1.12751	0.00244645	0.0988362	0.352373	0.917468	1.49845	2.05042	3.21773	0.4083	0.431488	0	0	0.0975035	0.334072	0.614751	0.968293	1.27183	NA	NA	NA	NA
HLF_LIVER	3.5942	3.34701	1.50751	2.0845	2.77184	3.40438	4.01607	4.53218	5.19188	0.8423	0.842096	0.155233	0.33174	0.516326	0.776402	1.11793	1.48168	1.84239	1.5	0.732298	0	0.0722386	0.311546	0.652363	1.09688	1.48432	1.99687	1.1747	0.789564	0	0.0781606	0.257045	0.501324	1.05448	1.60913	2.74362	0.5841	0.476786	0	0.0424237	0.143006	0.364159	0.660552	0.991242	1.19514	3.7736	3.31005	1.49571	2.35056
HMC18_BREAST	3.6072	3.67266	1.83561	2.53187	3.07691	3.62488	4.21984	4.67401	5.23797	1.0301	0.889873	0.166345	0.331733	0.508146	0.808764	1.16237	1.53299	2.07741	0.1051	0.920669	0.0314154	0.226349	0.455754	0.752896	1.29171	1.66761	2.15593	2.9909	1.87562	0.0756542	0.371413	0.732448	1.5974	2.50274	3.15531	4.17645	0.3479	0.467722	0	0	0.0850564	0.26827	0.602148	0.980824	1.5452	1.7798	3.03165	0.944119	1.71042
HMCB_SKIN	4.5134	3.86848	1.74643	2.53697	3.07721	3.72313	4.45895	4.90555	5.55917	1.1052	1.06504	0.210746	0.421397	0.661257	0.968936	1.34525	1.66759	2.24173	1.3243	0.780194	0	0.0934671	0.334974	0.686037	1.1002	1.53471	2.05109	0.4484	1.33856	0.00224283	0.143379	0.425724	0.83611	1.66426	2.81967	3.88163	1.0646	0.628709	0	0.0209756	0.125249	0.360946	0.861802	1.19498	1.70147	3.5353	3.05681	1.26823	1.75138
HOS_BONE	3.4429	3.39472	1.60174	2.1854	2.77177	3.45162	4.0715	4.55005	5.22223	0.5479	1.06408	0.257231	0.439665	0.680859	1.02505	1.32959	1.5492	2.06056	0.1945	0.726674	0	0.0834068	0.32595	0.622922	1.0493	1.53497	2.26941	0.3858	0.57015	0	0.0721382	0.210621	0.438427	0.831995	1.32154	2.05015	0.2068	0.255137	0	0	0.0701516	0.194723	0.363928	0.616512	0.995425	3.5016	3.6498	1.77935	2.64985
HPAC_PANCREAS	3.905	3.78313	1.89207	2.53616	3.08879	3.66769	4.30168	4.73974	5.38927	1.5511	1.02369	0.170649	0.40253	0.637819	0.95007	1.32214	1.56977	2.06347	1.8324	1.77938	0.185709	0.367185	0.838397	1.53162	1.93661	2.61187	3.63667	2.1314	1.82552	0.0473056	0.318927	0.737292	1.5612	2.23195	3.33743	4.06653	0.7557	0.798055	0.0129217	0.0981813	0.301867	0.61652	1.07105	1.5478	2.11349	2.3686	2.12559	0.877219	1.34814
HPAFII_PANCREAS	3.803	3.54472	1.79623	2.31578	2.88841	3.5123	4.17709	4.65781	5.23839	1.3463	0.952737	0.199658	0.362542	0.566497	0.87339	1.17215	1.57108	2.06834	1.8783	1.20874	0.0827371	0.332908	0.637707	1.10233	1.65145	1.92832	2.46499	2.0653	2.23213	0.333137	0.729004	1.45765	1.87006	2.9928	4.04865	4.5654	0.965	0.652512	0.0129898	0.0786367	0.248332	0.463718	0.925596	1.44755	2.11235	NA	NA	NA	NA
HS229T_LUNG	3.6505	3.86208	1.89282	2.53795	3.09426	3.73809	4.46183	4.92642	5.58273	0.1625	0.786949	0.0809548	0.2968	0.486121	0.733622	1.0813	1.46449	1.79521	0.07466	0.63514	0	0.106473	0.322959	0.594835	0.905415	1.37361	1.80635	0.4344	0.688337	0	0.0966504	0.298292	0.516313	0.935105	1.52477	2.52616	0.00911	0.321334	0	0.0163511	0.10316	0.256322	0.427329	0.660608	0.989739	NA	NA	NA	NA
HS294T_SKIN	2.7954	3.65007	1.66196	2.27681	2.99703	3.6059	4.24257	4.73514	5.40886	0.969	0.961445	0.191111	0.358826	0.634483	0.885039	1.18314	1.49115	1.89472	0.6296	0.644864	0	0.0561788	0.247717	0.549272	0.92686	1.4514	1.84213	1.0543	2.34187	0.235567	0.698568	1.54811	2.28197	2.93467	3.51498	4.79609	0.6342	0.3947	0	0.032686	0.110334	0.317798	0.552006	0.901725	1.16051	2.3295	2.7465	1.09749	1.79781
HS578T_BREAST	3.8639	3.25044	1.65987	2.07909	2.66073	3.23196	3.90017	4.48938	5.16438	0.2538	0.914247	0.135223	0.32455	0.566021	0.834666	1.27029	1.57092	1.94016	0.4801	0.841972	0	0.0695843	0.290869	0.631115	1.19359	1.77532	2.57273	0.2979	0.772786	0	0.0758493	0.26038	0.534929	1.17011	1.69741	3.00573	0.05836	0.368667	0	0.00110004	0.0864088	0.24157	0.477414	0.842058	1.12465	NA	NA	NA	NA
HS683_CENTRAL_NERVOUS_SYSTEM	4.354	3.35294	1.81532	2.3131	2.80373	3.44205	3.89996	4.41576	5.16507	0.7117	0.714435	0.0864057	0.268615	0.438974	0.706108	0.981324	1.34611	1.64503	1.2891	0.648183	0	0.0583157	0.295205	0.582043	0.943111	1.41396	1.90142	0.4306	0.693964	0	0.0561983	0.210695	0.444283	0.827668	1.36366	2.70127	0.07119	0.307887	0	0.00312159	0.0750532	0.202299	0.424897	0.735875	1.06454	2.8785	2.70487	1.24411	1.76311
HS695T_SKIN	3.3577	3.19975	1.44871	2.0459	2.58945	3.22577	3.94143	4.52355	5.29235	0.9336	1.0722	0.217299	0.413402	0.712484	1.00154	1.32637	1.5707	2.05686	0.3278	0.628591	0	0.0472112	0.250658	0.554308	0.918426	1.34358	1.84045	1.5491	2.26759	0.127144	0.488688	1.2459	2.02958	3.00505	3.5767	4.57083	0.0222	0.375099	0	0.0093344	0.0975431	0.272831	0.506997	0.923576	1.20334	2.5234	2.28404	0.877272	1.49866
HS729_SOFT_TISSUE	3.1048	3.26419	1.44595	2.04977	2.60811	3.26016	3.9633	4.56172	5.21595	1.4926	0.681738	0.117546	0.297391	0.446645	0.684327	0.893005	1.19222	1.57511	0.5674	0.877355	0	0.0496731	0.31253	0.694911	1.22239	1.7484	2.46177	0.5233	0.621842	0	0.0754299	0.232846	0.444727	0.864416	1.38908	2.26332	0.1266	0.410003	0	0	0.0706126	0.23418	0.531962	0.889101	1.17806	NA	NA	NA	NA
HS739T_BREAST	2.0852	3.39306	1.679	2.23648	2.79472	3.45986	3.98655	4.57005	5.20397	0.6611	0.738069	0.147762	0.284691	0.439909	0.701954	1.00064	1.44883	1.84209	1.6143	0.81877	0	0.0953715	0.340337	0.632508	1.11065	1.65718	2.41154	0.3088	0.571229	0	0.0623606	0.224381	0.437905	0.805172	1.28203	1.87333	0.2265	0.283454	0	0	0.0526256	0.161134	0.376854	0.66858	1.05894	2.0158	2.51433	0.827108	1.65089
HS746T_STOMACH	3.5069	3.35283	1.63212	2.20228	2.77219	3.39289	3.97439	4.5242	5.17327	0.845	0.716179	0.0950108	0.270423	0.418881	0.640699	0.950457	1.32227	1.64185	1.7904	0.798943	0	0.106678	0.347778	0.696532	1.1385	1.53661	1.95952	1.5266	1.63864	0.0349319	0.260034	0.562362	1.21868	1.96657	3.14227	3.86366	0.3248	0.469671	0	0.0421049	0.150572	0.3595	0.623911	0.940551	1.29046	NA	NA	NA	NA
HS766T_PANCREAS	3.2746	3.3881	1.65904	2.16615	2.75142	3.45897	4.00679	4.53051	5.19534	0.3245	0.815723	0.152699	0.32109	0.487629	0.7567	1.07634	1.46091	1.79946	1.7451	1.16094	0.0589503	0.317273	0.635286	1.10106	1.55403	1.88127	2.42966	2.7227	1.32754	0.0242448	0.148093	0.473107	1.07192	1.72471	2.75441	3.62934	0.6797	0.724913	0	0.0634042	0.266787	0.584324	0.962904	1.42039	2.11408	0.9451	2.22239	0.917197	1.26753
HS840T_UPPER_AERODIGESTIVE_TRACT	4.6617	3.66053	1.8338	2.53171	3.06186	3.59728	4.15868	4.66544	5.29713	0.5775	0.613519	0.0897158	0.264457	0.417416	0.617293	0.868	1.15682	1.57054	0.5852	0.848962	0	0.0705794	0.308441	0.663225	1.22154	1.66614	2.38544	0.6889	0.700217	0	0.0950146	0.2843	0.492623	0.934786	1.53518	2.82442	0.3236	0.270065	0	0	0.0584775	0.161424	0.372403	0.618467	1.02234	2.2389	2.77834	1.21323	1.7702
HS852T_SKIN	4.9316	3.90978	1.67356	2.34812	3.06626	3.74865	4.46769	5.16932	5.71345	1.595	1.06174	0.111403	0.3319	0.640792	0.980827	1.44966	1.71408	2.11509	1.0993	0.681325	0	0.0494511	0.269367	0.595953	1.01243	1.45783	2.0493	1.3702	2.18623	0.0871977	0.430396	1.05401	1.85209	2.95312	3.5781	4.80339	0.2035	0.619692	0	0.00231292	0.0700596	0.152484	0.40385	1.2517	3.72295	0.8084	2.81487	1.26363	1.72785
HS895T_SKIN	3.0948	3.46714	1.66775	2.21148	2.7996	3.49989	4.10088	4.66143	5.25347	0.6128	0.610044	0.0884812	0.239802	0.412383	0.584311	0.868	1.15596	1.56458	0.3408	0.715391	0	0.0586781	0.273861	0.595425	1.03882	1.48479	1.95119	0.4916	0.694846	0	0.100846	0.302421	0.534226	0.935166	1.50525	2.61244	0.4755	0.25069	0	0	0.0325425	0.162626	0.359232	0.609175	1.04721	NA	NA	NA	NA
HS936T_SKIN	3.9897	3.40244	1.59089	2.06233	2.66292	3.45487	4.17651	4.67453	5.31298	0.2207	0.840737	0.147871	0.322581	0.459513	0.738752	1.0638	1.51138	2.05878	0.1732	0.510536	0	0.0311313	0.135746	0.455696	0.740752	1.1586	1.65884	2.825	3.04096	0.31499	1.13833	2.47723	2.95474	3.44526	4.15374	4.90861	0	0.30629	0	0	0.0494032	0.171988	0.373613	0.72379	1.5452	1.5988	2.45873	0.896152	1.45236
HS939T_SKIN	5.1729	3.84021	1.69452	2.31826	3.07834	3.75365	4.41026	4.91232	5.61375	0.07816	0.840276	0.155536	0.324795	0.526266	0.798175	1.0945	1.46331	1.77328	0.5327	0.674492	0	0.0491097	0.232365	0.585393	1.03651	1.47297	1.95944	2.5274	2.71709	0.333342	0.939862	1.70184	2.54821	3.30214	4.14465	4.8743	0.1288	0.201372	0	0	0.0419129	0.126389	0.34768	0.58542	0.980906	NA	NA	NA	NA
HS944T_SKIN	3.4641	3.46168	1.69226	2.2537	2.8211	3.49802	4.087	4.53178	5.1951	0.919	0.958042	0.184021	0.405606	0.580632	0.906408	1.24459	1.53575	2.00184	0.7203	0.596819	0	0.0483453	0.206829	0.52306	0.904121	1.45379	1.84798	2.5552	2.48561	0.194804	0.702803	1.50522	2.49152	3.17832	3.79781	4.82785	0.3722	0.295997	0	0.00311895	0.0788372	0.225298	0.416263	0.696358	1.10625	4.1102	3.26448	1.49867	2.37776
HSC2_UPPER_AERODIGESTIVE_TRACT	3.1995	3.38966	1.66894	2.17639	2.77784	3.41892	4.01429	4.53134	5.22177	0.1172	0.874418	0.150305	0.319766	0.515487	0.776244	1.09632	1.51708	1.94333	0.7791	1.2524	0.0821946	0.332921	0.661482	1.19968	1.66243	1.92645	2.48292	0.0567	1.15654	0.0177572	0.205567	0.449552	0.938274	1.59643	2.13408	3.00405	0.6125	1.87343	0.0979191	0.272513	0.84803	1.45764	2.07454	3.24282	4.15963	3.5079	2.8181	1.35083	1.74039
HT1080_SOFT_TISSUE	4.0847	3.6691	1.87865	2.46068	3.06208	3.61225	4.22109	4.66722	5.24145	0.6785	0.842142	0.136275	0.32497	0.525063	0.789295	1.08608	1.4807	1.92154	0.1531	0.566881	0	0.0494402	0.23205	0.535015	0.839199	1.34477	1.8421	1.8734	0.929758	0	0.0822848	0.31832	0.681657	1.27695	1.85868	2.98754	0.02918	0.339089	0	0	0.0765737	0.244002	0.447483	0.731098	1.11339	NA	NA	NA	NA
HT1197_URINARY_TRACT	1.8151	3.18909	1.44583	1.97793	2.5481	3.22966	3.96378	4.49544	5.17164	1.5118	0.827178	0.157873	0.316251	0.501771	0.760143	1.07737	1.52101	2.08557	0.7165	1.00094	0	0.140363	0.337477	0.837774	1.45165	1.9098	2.78579	1.1711	1.38886	0.00417741	0.148498	0.443439	1.07344	1.73099	2.63186	3.31618	0.2642	0.921153	0	0.0697233	0.302151	0.729456	1.34265	1.77516	2.25929	1.3475	2.32558	0.926717	1.49914
HT1376_URINARY_TRACT	3.2082	3.48673	1.66499	2.26227	2.86119	3.51238	4.13421	4.55889	5.17866	0.9099	1.2165	0.2968	0.525468	0.80682	1.11255	1.44963	1.64948	2.18267	1.657	1.15112	0.0579877	0.299405	0.623659	1.09961	1.5766	1.87903	2.38796	0.7726	1.07717	0	0.0796331	0.282908	0.708936	1.46916	2.22425	3.07827	1.4249	1.15713	0.0331804	0.185618	0.415279	0.895474	1.55271	2.10015	2.39013	1.5047	2.58245	1.07634	1.55098
HT144_SKIN	4.3186	3.7881	1.73927	2.36613	3.07374	3.67186	4.33034	4.83367	5.55427	0.8903	0.751257	0.10735	0.241672	0.436628	0.689464	1.02511	1.34987	1.75102	0.3266	0.642066	0	0.049346	0.253469	0.55432	0.917759	1.40936	1.92046	2.8194	2.62076	0.284322	0.73195	1.61547	2.5274	3.21983	3.87583	4.79935	0.5338	0.282147	0	0	0.0563126	0.171981	0.371019	0.683001	1.12152	2.7864	2.4374	0.901546	1.37886
HT29_LARGE_INTESTINE	5.3135	4.2701	2.05013	2.67207	3.44017	4.18826	4.71323	5.24099	5.84742	1.8932	1.38762	0.339645	0.613041	0.859504	1.1921	1.55037	1.99086	2.58556	0.9439	1.15666	0.0454589	0.246474	0.487248	1.04369	1.56822	1.9228	2.66029	4.148	2.86185	0.38024	1.11415	1.61572	2.64263	3.62714	4.26585	4.8633	0	0.865275	0.0137956	0.1606	0.311011	0.646285	1.06449	1.62238	2.21256	3.1076	2.54164	1.15199	1.51589
HT_HAEMATOPOIETIC_AND_LYMPHOID_TISSUE	4.4626	3.10471	1.27109	2.01454	2.58506	3.24442	3.74623	4.36783	4.99113	0.472	0.690634	0.0697747	0.290184	0.428003	0.671823	0.950769	1.28896	1.71003	0.7877	0.836876	0	0.0563299	0.267506	0.57517	1.1925	1.78887	2.9602	1.5451	0.568098	0	0.0430189	0.128568	0.386368	0.717264	1.29018	1.96937	0.6185	0.31455	0	0	0.0519372	0.206723	0.40605	0.846461	1.17771	NA	NA	NA	NA
HUCCT1_BILIARY_TRACT	3.6046	3.59081	1.81531	2.37223	2.90236	3.51748	4.17675	4.66105	5.28937	0.3628	0.76094	0.1164	0.315499	0.46937	0.710217	1.02989	1.375	1.76464	0.08281	1.13392	0.0874574	0.3344	0.635446	1.04128	1.5757	1.89509	2.41436	1.4631	1.71567	0.0823219	0.39742	0.987103	1.57089	2.05923	3.02699	3.93987	0.4576	0.766825	0	0.120101	0.284625	0.572869	1.00795	1.55406	2.22884	2.0752	2.57875	1.16124	1.50046
HUPT3_PANCREAS	2.5525	3.27709	1.64415	2.2269	2.77485	3.40921	3.84295	4.37119	4.9924	0.5173	0.960088	0.23076	0.39514	0.585719	0.853601	1.17025	1.54104	2.06016	0.7185	1.17916	0.0794995	0.28579	0.592457	1.05497	1.57596	1.88954	2.53429	1.6739	1.3312	0.0298309	0.2601	0.535017	1.10904	1.70073	2.47351	3.51026	0.2869	0.645364	0	0.078845	0.274501	0.533177	0.937643	1.17743	1.84082	2.011	2.30893	0.937263	1.49809
HUPT4_PANCREAS	4.9176	3.70842	1.69249	2.48364	3.07388	3.66804	4.25995	4.72545	5.29732	2.0752	1.1694	0.297225	0.49728	0.749825	1.0546	1.47884	1.78746	2.18136	2.4276	1.29688	0.0807708	0.332614	0.687059	1.21105	1.71771	1.97671	2.62321	2.1476	2.16057	0.197619	0.667857	1.27342	1.73997	2.88849	3.69512	4.55647	1.4576	1.14688	0.0342329	0.182927	0.39639	0.896691	1.54468	2.09396	2.54758	NA	NA	NA	NA
HUT78_HAEMATOPOIETIC_AND_LYMPHOID_TISSUE	3.4997	3.32098	1.66108	2.20105	2.74146	3.35838	3.98984	4.5194	5.16829	1.68	1.2566	0.298958	0.517781	0.782546	1.10396	1.49129	1.89613	2.47405	1.2907	0.653966	0	0.0494524	0.2381	0.541207	0.99918	1.55351	2.34529	4.2205	1.50805	0.043935	0.194459	0.555142	1.28436	1.82639	2.9895	3.95512	0.7256	0.437359	0	0.0114528	0.12864	0.346668	0.661955	1.03594	1.53856	NA	NA	NA	NA
IALM_LUNG	1.1265	3.02833	1.30364	1.97677	2.53686	3.09733	3.72116	4.37194	5.10227	1.0362	0.965218	0.157461	0.356346	0.56258	0.865681	1.24504	1.5361	2.06767	0.3366	1.16289	0.0295356	0.252302	0.562555	1.03015	1.53421	1.95187	2.82728	0.1423	1.18198	0.0187885	0.192065	0.465138	0.986716	1.5948	2.26432	3.14346	0.3108	0.476436	0	0.0422165	0.1718	0.323358	0.627638	0.964662	1.41998	2.821	2.60762	1.11926	1.55081
IGR37_SKIN	3.0876	3.42636	1.60625	2.20095	2.78715	3.49737	4.11838	4.66064	5.28819	1.4834	1.03426	0.203076	0.363076	0.635429	0.948778	1.34529	1.56523	2.06861	0.6652	0.467651	0	0.0065374	0.117625	0.396277	0.713424	1.13788	1.79319	3.6362	2.84954	0.22453	0.8398	2.03405	2.82442	3.30551	3.79716	4.8321	0.3618	0.296184	0	0	0.0585018	0.188984	0.437492	0.686671	1.04762	3.7394	3.17737	1.48436	2.06241
IGR39_SKIN	2.3156	3.2428	1.52043	2.07543	2.63952	3.25133	3.95184	4.53118	5.20524	0.7806	0.898716	0.170801	0.338092	0.529172	0.809115	1.13413	1.48325	1.84162	1.3605	0.688243	0	0.088716	0.327158	0.626314	0.92585	1.41792	1.88529	0.575	1.10712	0	0.0907031	0.327705	0.744319	1.38717	2.39861	3.22458	0.4376	0.252342	0	0	0.0569788	0.159915	0.381813	0.60273	0.980823	2.7698	3.11688	1.49792	2.0948
IGROV1_OVARY	2.6076	3.0914	1.43377	1.96266	2.35583	3.1745	3.94707	4.52466	5.09663	0.3161	0.821974	0.141243	0.318424	0.451192	0.74814	1.07199	1.5112	2.07986	1.9254	1.35505	0.0494434	0.314199	0.638361	1.20836	1.69856	2.00751	2.73278	0.6622	1.10884	0.0430383	0.192665	0.462024	0.94286	1.57447	2.06756	3.07361	1.1493	0.652785	0	0.0728283	0.275335	0.477358	0.883054	1.31992	2.07736	2.3182	2.78714	1.22055	1.63273
IM95_STOMACH	5.2425	4.31306	2.07945	2.80848	3.49971	4.23258	4.71224	5.21055	5.66984	1.8968	1.27638	0.309189	0.524406	0.787836	1.18427	1.53385	1.9917	2.50787	1.59	1.33935	0.0580433	0.275993	0.570891	1.18467	1.77567	2.09487	2.9952	4.5529	3.16913	0.378827	1.1145	1.77026	2.96794	3.72037	4.55685	5.73301	2.1284	1.20026	0.0270165	0.184714	0.456785	0.997461	1.55001	2.0294	2.53195	NA	NA	NA	NA
IMR32_AUTONOMIC_GANGLIA	1.7962	2.65964	1.07274	1.66012	2.21408	2.78887	3.36136	4.12703	4.75293	1.434	1.71708	0.348025	0.664077	1.07723	1.66085	2.00943	2.33025	2.89159	1.7157	1.05969	0	0.121068	0.422177	0.835554	1.33428	1.84205	3.21259	0.192	0.706753	0	0.0635017	0.235947	0.483914	0.899435	1.37592	2.46987	0	0.33698	0	0	0.0321881	0.129197	0.412241	0.850381	1.1783	NA	NA	NA	NA
IPC298_SKIN	3.5373	3.8067	1.62708	2.28236	2.98779	3.67033	4.46241	5.11363	5.76175	0.9805	1.03051	0.29681	0.439701	0.701033	0.959018	1.30869	1.53427	2.03196	0.04946	0.4991	0	0.00422401	0.135322	0.455793	0.787673	1.23177	1.84203	3.8036	2.88429	0.356254	1.31136	2.45086	2.82477	3.34676	3.67536	4.82804	0.5104	0.413644	0	0.0100584	0.103228	0.344077	0.615708	0.904659	1.12994	3.1056	2.7611	0.858092	1.53731
ISHIKAWAHERAKLIO02ER_ENDOMETRIUM	4.4612	3.49445	1.59345	2.2269	2.7971	3.49767	4.20333	4.68603	5.24864	0.6813	1.15816	0.284683	0.511305	0.764314	1.05895	1.47019	1.7997	2.10483	0.8908	1.07323	0.0200856	0.202969	0.453292	0.93515	1.47312	1.85134	2.46084	1.2402	1.33608	0.0084885	0.126288	0.343654	0.81269	1.7128	2.82209	3.19606	1.7752	0.741782	0	0.0746787	0.260088	0.612119	1.04268	1.49062	2.10035	NA	NA	NA	NA
ISTMES1_PLEURA	1.8467	2.86579	1.32084	1.8857	2.22696	2.86694	3.62347	4.26678	5.07775	1.0009	0.998549	0.208957	0.404993	0.62121	0.910925	1.32198	1.59505	2.05935	1.0161	0.863519	0	0.134036	0.349609	0.691814	1.19067	1.73694	2.3732	0.4444	0.607057	0	0.066261	0.220097	0.430283	0.748567	1.27713	2.04784	0.2581	0.301617	0	0	0.070007	0.189562	0.374167	0.76363	1.17824	2.7861	2.81464	1.3256	1.73404
ISTMES2_PLEURA	3.4708	3.39798	1.6709	2.24742	2.80042	3.45461	4.00025	4.51591	5.20502	0.8105	0.775105	0.13667	0.332557	0.472837	0.733665	1.02998	1.34625	1.66766	0.734	0.925136	0.0346678	0.191891	0.444735	0.748037	1.30148	1.71829	2.37182	0.2557	0.522767	0	0.0698446	0.231292	0.432331	0.723968	1.25906	1.92658	0.3595	0.335426	0	0.000216282	0.0717947	0.226551	0.437521	0.734403	1.17135	4.5254	3.15751	1.1156	1.83052
J82_URINARY_TRACT	2.8006	3.02401	1.465	2.01692	2.55433	3.09348	3.69611	4.34909	4.89953	0.5417	0.722033	0.122051	0.30813	0.443781	0.678122	1.00086	1.30997	1.57677	0.321	0.726743	0	0.0885792	0.327482	0.636399	1.03886	1.48528	1.89412	0.8117	0.573274	0	0.0631248	0.194544	0.43002	0.748514	1.29665	2.05238	0.3626	0.302253	0	0	0.0710673	0.231009	0.415984	0.687352	1.12174	NA	NA	NA	NA
JHH2_LIVER	1.9145	3.21676	1.38842	1.97787	2.55615	3.2297	4.01003	4.60277	5.22257	0.6633	0.760775	0.132288	0.32379	0.50594	0.720534	0.966377	1.32213	1.74445	1.6623	0.978043	0.0105273	0.150149	0.439226	0.811249	1.40305	1.74045	2.41531	0.3716	1.21843	0	0.150295	0.403014	0.884419	1.59831	2.52501	3.2724	0.4617	0.414948	0	0.0279389	0.111478	0.286482	0.54523	0.915495	1.24471	2.7736	2.0927	0.834559	1.35693
JHH4_LIVER	0.8741	3.11731	1.45659	1.96868	2.34838	3.14979	3.91885	4.5544	5.23908	0.6781	1.05322	0.199712	0.399378	0.636583	0.94034	1.32156	1.64174	2.19895	1.0493	1.2276	0.0555172	0.278547	0.57122	1.0494	1.55942	1.96489	2.77092	0.9964	1.28751	0.0195316	0.152219	0.468442	1.07355	1.64123	2.58468	3.29599	0.4773	0.600368	0	0.0638597	0.218278	0.405472	0.856838	1.10868	1.55196	3.466	2.9426	1.3512	1.79548
JHH5_LIVER	4.6117	3.84907	1.65996	2.31389	3.03169	3.81811	4.51936	4.96578	5.51929	1.2766	1.17259	0.216331	0.431241	0.67531	1.02975	1.47955	1.78791	2.28416	1.4841	1.01963	0.0300241	0.214087	0.425257	0.8178	1.39175	1.80106	2.46608	1.1148	2.07975	0.193605	0.601431	1.34694	1.73747	2.81667	3.52731	4.38963	1.4192	0.640932	0	0.0650615	0.216069	0.397699	0.868604	1.24877	2.05709	NA	NA	NA	NA
JHH6_LIVER	2.2829	3.20041	1.46154	1.97799	2.59172	3.27707	3.95628	4.46612	5.06899	0.05775	0.862373	0.157513	0.331693	0.516643	0.788403	1.0815	1.49132	1.94157	0.3986	0.79791	0	0.0492808	0.298732	0.694743	1.20878	1.64752	2.06117	0	1.12632	0.00415344	0.124933	0.371481	0.809411	1.37706	2.37575	3.37856	0.01655	0.330712	0	0	0.0695224	0.195359	0.399209	0.824238	1.19653	0.5917	2.25424	0.916797	1.34098
JHH7_LIVER	4.2024	3.89572	1.75208	2.38917	3.06452	3.7944	4.52959	4.99086	5.40002	1.6698	1.28406	0.271814	0.458922	0.756371	1.14491	1.53856	2.04076	2.40995	0.6958	0.717278	0	0.0832641	0.299414	0.614336	1.03247	1.49439	1.92875	1.5053	1.82491	0.0577774	0.302582	0.740454	1.56846	2.50093	3.45032	4.21387	0.6282	0.518587	0	0.0277631	0.19098	0.380245	0.697823	1.06046	1.69571	NA	NA	NA	NA
JHOS2_OVARY	1.9626	2.44143	1.15207	1.61447	1.97666	2.60784	3.25145	3.93681	4.59518	1.2322	0.992154	0.145394	0.354796	0.581875	0.862709	1.23388	1.55009	2.01352	0.4457	1.22639	0.0913299	0.338876	0.686449	1.1895	1.61738	1.88146	2.42445	1.2776	0.797833	0.00167454	0.097271	0.314358	0.58308	1.20117	1.6902	2.66954	0.1802	0.636738	0	0.0655841	0.268075	0.467571	0.894747	1.31399	1.81998	NA	NA	NA	NA
JHOS4_OVARY	1.6599	2.52831	1.26098	1.66793	2.04863	2.60017	3.30749	4.08021	4.75186	1.549	0.973755	0.172295	0.39953	0.561317	0.870072	1.27319	1.5524	2.06405	1.733	1.31518	0.112593	0.360231	0.717903	1.2605	1.66489	1.92171	2.42638	0.6264	1.02987	0.00322367	0.115556	0.376791	0.748507	1.3085	2.01678	3.20053	0.9895	0.687048	0	0.0755208	0.25762	0.487885	0.96177	1.31362	1.90051	NA	NA	NA	NA
JHUEM2_ENDOMETRIUM	4.8857	3.95517	1.79241	2.45398	3.06167	3.87931	4.54675	5.16281	5.61579	0.4333	0.889825	0.148774	0.312124	0.460176	0.709164	1.06405	1.64294	2.30937	0.5545	0.944182	0	0.147017	0.423195	0.80116	1.32167	1.74087	2.37363	0.1476	1.16276	0.0282946	0.138213	0.410422	0.895483	1.52704	2.18219	3.03059	0.1292	0.271476	0	0	0.0513291	0.177123	0.382667	0.687597	1.1113	NA	NA	NA	NA
JM1_HAEMATOPOIETIC_AND_LYMPHOID_TISSUE	2.0988	3.08698	1.22252	1.97287	2.6452	3.23108	3.75192	4.39665	4.91671	0.2846	1.1631	0.208304	0.399063	0.645015	0.931085	1.50535	2.03859	2.90514	0.05758	0.9904	0	0.00585063	0.191148	0.522629	1.19382	2.0053	3.58636	0.1883	0.716156	0	0.0550048	0.133023	0.44411	0.929732	1.60396	3.21098	0.7337	0.545534	0	0.012421	0.143111	0.39206	0.820679	1.05641	1.29065	NA	NA	NA	NA
JMSU1_URINARY_TRACT	4.8463	4.04664	1.90176	2.62362	3.25323	3.96355	4.5481	5.0972	5.60707	1.4305	1.10681	0.25091	0.4566	0.686444	0.986858	1.32521	1.63248	2.4139	0.6231	1.13579	0.0347815	0.273725	0.570298	1.0161	1.53477	1.94557	2.58962	1.3179	1.71225	0.0470391	0.27553	0.553915	1.2459	2.0674	3.02387	3.58076	1.0426	0.661054	0	0.0175293	0.126563	0.359316	0.77123	1.1233	1.69765	3.4227	3.41745	1.35597	1.98555
JVM3_HAEMATOPOIETIC_AND_LYMPHOID_TISSUE	5.1094	3.87873	1.9116	2.60535	3.12049	3.71751	4.38252	4.96492	5.58451	1.0059	1.46669	0.170583	0.353067	0.689405	1.09323	1.89105	2.90238	3.12001	1.5103	1.22616	0	0.123558	0.420087	1.01393	1.7757	2.33971	3.57043	3.1872	0.977411	0	0.087009	0.334099	0.699133	1.27843	1.77595	3.03633	1.8084	0.810749	0	0.0548389	0.359582	0.689122	1.05885	1.41941	2.05676	5.795	4.42115	1.88356	2.77621
K029AX_SKIN	2.73	3.34453	1.65486	2.18511	2.77568	3.36308	3.98807	4.5314	5.17369	1.4618	1.04986	0.199668	0.366317	0.642038	0.934153	1.34508	1.5524	2.08729	0.04896	0.411842	0	0	0.118819	0.349063	0.696869	1.09454	1.59194	2.493	3.09119	0.356663	1.17688	2.06309	2.95382	3.44505	4.21452	4.94904	0.03277	0.440801	0	0.00897378	0.0819483	0.257731	0.48878	0.901692	1.17693	2.933	2.70922	0.885742	1.49868
KALS1_CENTRAL_NERVOUS_SYSTEM	3.853	2.91554	1.37031	1.90129	2.31601	3.04902	3.62715	4.34901	4.92702	0.4127	0.739007	0.095565	0.234226	0.436666	0.72435	1.01458	1.36653	1.64451	1.1537	0.666986	0	0.0837902	0.320543	0.609601	0.94137	1.41886	1.84631	1.2031	0.708129	0	0.0682552	0.235606	0.466714	0.960997	1.54704	2.52515	0.3822	0.297068	0	0	0.064315	0.1571	0.373665	0.735256	1.17677	2.2827	2.41375	0.920297	1.4389
KARPAS299_HAEMATOPOIETIC_AND_LYMPHOID_TISSUE	3.0586	3.73103	1.81535	2.34723	3.04994	3.68156	4.26633	4.74706	5.29726	0.2968	1.03554	0.160199	0.331663	0.545058	0.832337	1.25796	1.8761	2.40652	0.1212	0.878841	0	0.0483795	0.266486	0.699012	1.28629	1.83488	3.03407	0.7473	1.19561	0	0.0926016	0.334099	0.794276	1.4853	2.52024	3.33717	0	0.409518	0	0.00588664	0.0913212	0.318225	0.601657	0.989581	1.24114	NA	NA	NA	NA
KARPAS620_HAEMATOPOIETIC_AND_LYMPHOID_TISSUE	3.1529	3.71153	1.67297	2.27825	2.9488	3.63158	4.34205	4.91725	5.45208	2.9271	1.71052	0.282698	0.578672	0.856583	1.46248	2.03767	2.8908	3.1907	0.863	1.25684	0	0.11564	0.417899	0.978603	1.66286	2.44803	3.6565	4.2428	1.35371	0.00392262	0.186499	0.451402	1.0494	1.6159	2.60492	3.48032	0.7388	0.740983	0	0.049373	0.242087	0.590297	1.03581	1.28958	1.87915	2.5262	4.4504	2.45091	3.05372
KASUMI2_HAEMATOPOIETIC_AND_LYMPHOID_TISSUE	4.3846	3.53645	1.61563	2.30086	2.82045	3.4659	4.21539	4.73945	5.40981	1.5103	1.32761	0.206281	0.427323	0.69956	1.03065	1.59841	2.29395	2.92448	1.2213	0.913838	0	0.0554332	0.251382	0.664712	1.32315	2.00557	3.18998	1.9695	1.80635	0.01051	0.10211	0.416061	1.05113	2.13962	3.64535	4.71563	1.0277	0.772696	0	0.0281597	0.253083	0.617734	1.03564	1.29234	2.0329	4.7985	4.94709	2.82169	3.96026
KCIMOH1_PANCREAS	3.5166	3.67959	1.97172	2.53699	3.06621	3.65288	4.21241	4.66344	5.27699	1.5452	1.18538	0.261554	0.496969	0.759857	1.06092	1.47934	1.65315	2.08326	1.8387	1.25468	0.0812531	0.326895	0.635462	1.13278	1.66796	2.01369	2.70618	1.938	1.72073	0.102418	0.379154	0.928623	1.53148	2.18396	3.19604	3.65265	1.3204	0.557385	0	0.0547041	0.229871	0.461731	0.842402	1.14145	1.82145	NA	NA	NA	NA
KCL22_HAEMATOPOIETIC_AND_LYMPHOID_TISSUE	4.7185	3.84655	1.68461	2.46752	3.03723	3.65986	4.46175	5.10021	5.70483	0.8817	1.35681	0.214325	0.471554	0.787185	1.25652	1.85392	2.22918	2.90479	3.2752	1.77653	0	0.221353	0.477895	1.15473	2.00578	3.6169	4.2605	3.1959	2.12942	0.0837596	0.409359	0.938935	1.6146	2.82383	3.48981	4.80546	0.6935	0.797173	0	0.038807	0.253565	0.661786	1.081	1.5452	2.02781	4.4124	4.10803	1.77247	2.64985
KE39_STOMACH	2.8221	3.8794	1.79689	2.34919	3.06413	3.75634	4.49516	5.14986	5.72503	1.5188	1.25585	0.325936	0.546319	0.79396	1.11091	1.5338	1.89525	2.31074	0.4174	0.995776	0.0112626	0.214543	0.418568	0.838544	1.44958	1.79192	2.36576	0.3826	2.76399	0.485777	1.13569	1.61465	2.46908	3.51071	4.24282	4.56823	1.0481	0.830036	0.000826003	0.136059	0.302264	0.563623	1.08942	1.77162	2.24328	NA	NA	NA	NA
KE97_HAEMATOPOIETIC_AND_LYMPHOID_TISSUE	3.6685	3.50379	1.60589	2.20052	2.82388	3.50606	4.11344	4.66333	5.29389	0.6478	0.844212	0.116446	0.299173	0.456057	0.74054	1.06037	1.53385	2.42594	1.0054	0.767698	0	0.0576892	0.270719	0.591242	1.0985	1.66619	2.38868	0.4438	1.16581	0	0.0759396	0.315618	0.70294	1.45041	2.4388	3.31863	0.8743	0.555894	0	0.00611454	0.151697	0.390934	0.738653	1.08967	1.7309	5.0752	4.32338	2.52452	2.8655
KELLY_AUTONOMIC_GANGLIA	2.0176	2.9148	1.25217	1.77668	2.35372	2.97615	3.64336	4.37588	4.97137	0.7389	1.47321	0.194666	0.427364	0.74565	1.30091	1.88351	2.28675	2.9218	0.499	0.655202	0	0.0416521	0.228062	0.554484	0.957465	1.45663	2.05167	0.4287	0.872997	0.00333874	0.100242	0.2843	0.588611	1.17285	1.73241	2.99277	0.2575	0.381982	0	0.00756493	0.077747	0.218169	0.454362	0.843692	1.17754	NA	NA	NA	NA
KG1_HAEMATOPOIETIC_AND_LYMPHOID_TISSUE	2.3487	3.2645	1.38652	2.0174	2.66413	3.28673	3.99896	4.61183	5.23321	0.7337	1.05607	0.170046	0.342248	0.545347	0.860091	1.33121	1.77744	2.42239	0	1.01592	0.00048507	0.120187	0.351365	0.749478	1.42721	2.05078	3.11319	1.3541	2.36391	0.0822877	0.434734	1.14027	1.87051	3.30329	4.20387	5.02319	0.9725	0.815834	0	0.0652826	0.344229	0.691427	1.10308	1.5452	1.91086	2.8217	4.57138	2.62039	3.19721
KHM1B_HAEMATOPOIETIC_AND_LYMPHOID_TISSUE	3.4416	3.44161	1.45713	2.09691	2.81974	3.50963	4.10889	4.64411	5.28152	3.717	1.87723	0.276321	0.514822	0.871939	1.64482	2.58656	2.9099	3.07189	0.4197	0.717148	0	0.0553975	0.267721	0.55375	1.01604	1.49454	2.27896	2.674	1.25099	0.018979	0.186152	0.421239	0.928704	1.57876	2.44726	3.84712	1.043	0.712011	0	0.0639827	0.242057	0.536693	0.973801	1.20449	1.80673	4.2888	3.90413	1.77265	2.64678
KLE_ENDOMETRIUM	1.7971	2.58586	1.16825	1.66123	2.07544	2.66693	3.35243	4.10266	4.6816	0.5976	0.86592	0.160385	0.347747	0.529454	0.820675	1.11137	1.48815	1.92657	1.5831	1.11703	0.0452359	0.223694	0.483457	0.905061	1.47208	1.87913	2.56864	0.406	1.00734	0.00347056	0.0958121	0.303493	0.674662	1.34685	2.1666	3.26626	0.7291	0.665702	0.00155725	0.113611	0.288923	0.498145	0.903694	1.31683	2.08817	1.9354	2.25533	0.92595	1.48206
KMBC2_URINARY_TRACT	4.2994	3.74873	1.66122	2.30789	2.97442	3.67082	4.41126	4.8558	5.42749	0.3949	1.04854	0.21487	0.456924	0.678207	0.954161	1.3221	1.54983	2.07536	0.01229	1.38846	0.126184	0.3816	0.787303	1.34441	1.73479	2.03185	2.50235	1.2196	1.22873	0	0.0904107	0.334286	0.976177	1.65236	2.33464	3.17357	0.1784	1.17577	0.0381083	0.247273	0.434238	0.903658	1.48193	2.09533	2.66225	2.1382	2.33523	0.94402	1.51348
KMM1_HAEMATOPOIETIC_AND_LYMPHOID_TISSUE	3.5771	3.48218	1.50415	2.14497	2.79843	3.49399	4.1751	4.65149	5.28912	1.8889	2.0402	0.351287	0.760086	1.15225	1.99453	2.83444	2.91776	3.2114	0.7628	0.674273	0	0.0494457	0.229122	0.478024	0.926986	1.48466	2.38588	2.0524	1.12952	0.005845	0.0952983	0.319037	0.769479	1.37695	2.03447	3.19299	0.2421	0.548392	0	0.0277545	0.17515	0.378209	0.815767	1.06627	1.69516	3.531	3.80832	1.74353	2.62175
KMRC1_KIDNEY	2.7651	3.15286	1.52913	2.0488	2.54141	3.23855	3.86292	4.49714	5.20878	1.1574	0.962952	0.170561	0.33285	0.551833	0.860836	1.2296	1.5338	2.30269	1.6644	1.10484	0	0.173459	0.484638	0.903404	1.45203	1.84441	2.66115	0.703	1.12004	0.0175085	0.153985	0.392618	0.845286	1.43728	2.14244	3.50844	0.8457	0.401473	0	0.028519	0.127276	0.29903	0.503754	0.887907	1.17561	2.3962	2.75909	0.956188	1.72575
KMRC2_KIDNEY	2.2171	2.87696	1.30051	1.81775	2.231	2.87325	3.67524	4.36166	5.17444	0.8069	1.09383	0.265479	0.433371	0.67844	1.00067	1.31701	1.56209	2.31028	2.8096	1.31064	0.053018	0.316293	0.637853	1.17156	1.66424	1.94624	2.59723	0.5113	1.07794	0.00490387	0.101042	0.343723	0.718718	1.35447	2.19172	3.32323	0.505	0.484977	0	0.0326825	0.158078	0.344155	0.725349	0.973162	1.24428	1.6298	2.20811	0.888433	1.33569
KMS11_HAEMATOPOIETIC_AND_LYMPHOID_TISSUE	5.4708	3.67114	1.63126	2.27954	2.97876	3.60587	4.26757	4.74358	5.31291	3.2272	1.93268	0.366663	0.749997	1.06048	1.87549	2.5037	2.90702	3.22745	0.3816	0.710056	0	0.080115	0.318391	0.60955	1.01603	1.4518	1.9044	1.1922	1.49025	0.0440063	0.194777	0.511516	1.15034	1.85386	2.82409	4.20424	0.2748	0.497915	0	0.0143894	0.126827	0.343317	0.681323	1.04857	1.57863	3.367	3.89889	1.72355	2.53633
KMS12BM_HAEMATOPOIETIC_AND_LYMPHOID_TISSUE	4.355	3.45752	1.51473	2.18159	2.81197	3.49785	4.11234	4.59086	5.24173	2.4135	2.02087	0.342673	0.683893	1.03766	1.89331	2.86583	2.92184	3.33685	0.2465	0.63936	0	0.0453767	0.201685	0.530377	0.943674	1.49344	2.00538	1.3018	0.787146	0	0.0680031	0.255349	0.53562	1.14277	1.73022	2.98062	1.0481	0.646058	0	0.0525622	0.262536	0.536177	0.886704	1.13207	1.80119	NA	NA	NA	NA
KMS26_HAEMATOPOIETIC_AND_LYMPHOID_TISSUE	3.7881	3.46024	1.38181	2.14928	2.79269	3.47096	4.15499	4.68462	5.29515	2.0005	2.20595	0.417218	0.79368	1.17796	2.17376	2.89975	3.01717	3.45874	0.1371	0.602441	0	0.0452885	0.22195	0.502194	0.8178	1.43809	2.00784	0.708	1.12609	0	0.04829	0.186818	0.60356	1.37692	2.05071	3.63605	1.1015	0.496967	0	0	0.0937368	0.356662	0.694684	1.07188	1.69625	4.3181	3.8115	1.45855	2.40968
KMS34_HAEMATOPOIETIC_AND_LYMPHOID_TISSUE	3.5192	3.41162	1.68104	2.28568	2.84376	3.44222	3.905	4.51949	5.22447	2.91	2.11961	0.341998	0.749649	1.03417	1.99523	2.86397	3.01621	3.43633	0.5543	0.622059	0	0.0492189	0.205266	0.47907	0.90777	1.4655	2.00789	0.7945	1.08632	0	0.0758947	0.30315	0.707081	1.4464	2.1584	3.37571	0.2969	0.614509	0	0.0582749	0.242027	0.477136	0.890488	1.08974	1.72175	4.8773	4.02622	2.4205	2.77619
KNS42_CENTRAL_NERVOUS_SYSTEM	2.789	3.08325	1.28377	1.91432	2.53546	3.09264	3.85177	4.55349	5.24286	1.268	0.987487	0.167797	0.39927	0.561248	0.891739	1.31059	1.66746	2.17555	0.6949	0.902353	0	0.0968667	0.340725	0.703336	1.26805	1.66247	2.341	0.9356	0.858491	0	0.0631534	0.239018	0.523442	1.14176	1.73031	2.98877	0.0282	0.382764	0	0	0.0585735	0.191591	0.435805	0.88717	1.80591	2.4491	2.82344	0.944433	1.76998
KNS60_CENTRAL_NERVOUS_SYSTEM	4.1338	3.48933	1.5322	2.12964	2.77225	3.47235	4.15114	4.71218	5.33105	0.8646	0.810071	0.0873091	0.302545	0.49699	0.77269	1.06514	1.45061	1.84118	0	0.683263	0	0.0555258	0.27144	0.592911	1.01019	1.47358	2.05138	1.1826	1.2991	0	0.148105	0.319516	0.778246	1.54522	2.7229	3.19594	0.161	0.50178	0	0.0290376	0.0971628	0.249747	0.533423	1.04177	1.7752	2.9539	2.55367	0.86148	1.66326
KNS62_LUNG	3.6717	3.47494	1.65906	2.17973	2.79575	3.49982	4.17528	4.66096	5.22944	0.5156	0.713491	0.120415	0.296936	0.43631	0.677099	1.00066	1.32728	1.71015	0.2138	1.28382	0.11209	0.347424	0.691937	1.19878	1.67308	1.91918	2.4619	1.1768	1.1821	0.0222223	0.194713	0.48597	1.05038	1.59759	2.13133	3.1011	0.1777	1.07468	0.0332615	0.228852	0.429268	0.843097	1.51262	2.06885	2.63772	NA	NA	NA	NA
KO52_HAEMATOPOIETIC_AND_LYMPHOID_TISSUE	2.6941	3.61588	1.60261	2.23736	2.82148	3.53479	4.33407	4.72733	5.51134	0.8602	1.21604	0.201683	0.352162	0.608583	0.946689	1.57094	2.29372	2.9114	0.4784	1.47143	0	0.0770742	0.371499	0.862419	1.77574	3.09216	4.19421	5.0531	2.79861	0.192612	0.702959	1.52694	2.88977	3.55235	4.21311	5.71139	0.6706	0.74005	0	0.0244368	0.204288	0.54682	1.02314	1.28187	1.88029	4.3871	4.60105	2.53576	3.20063
KP2_PANCREAS	2.7758	3.31465	1.50581	2.05649	2.74201	3.35678	4.09663	4.53133	5.19079	1.5709	1.01932	0.269612	0.486534	0.71154	0.942879	1.27401	1.5338	1.9263	0.3689	1.22368	0.0803781	0.321042	0.6409	1.19293	1.62392	1.90067	2.46229	2.2262	1.26789	0.0197772	0.192669	0.493015	1.07662	1.64939	2.34516	3.153	0.1607	0.862224	0.00346427	0.120534	0.313473	0.736441	1.12615	1.58766	2.12188	1.234	2.3558	0.926308	1.4187
KP3_PANCREAS	3.0933	3.52591	1.6879	2.31681	2.86072	3.51658	4.17817	4.61961	5.24057	0.4973	1.07048	0.28162	0.434621	0.68574	0.968989	1.32079	1.57807	2.20202	1.2097	1.03462	0.0201222	0.230924	0.534416	0.908335	1.43086	1.79036	2.34405	0.1945	1.85952	0.0468203	0.328122	0.73293	1.53474	2.51943	3.47808	4.43753	0.2328	0.584079	0	0.0521097	0.198014	0.407734	0.86728	1.11863	1.72574	1.5558	2.32075	0.885237	1.37353
KP4_PANCREAS	4.4144	3.62328	1.69271	2.33629	2.96199	3.55243	4.20973	4.7346	5.28928	1.0599	1.02329	0.226086	0.408149	0.6478	0.96043	1.34513	1.57032	2.06603	0.4543	0.91316	0	0.0560968	0.336083	0.722602	1.27534	1.71946	2.38455	1.0904	1.10032	0.0209746	0.150872	0.426986	0.937445	1.53346	2.17905	3.12952	0.21	0.49405	0	0.0390806	0.108851	0.306927	0.614635	1.0523	1.6801	3.2093	3.63336	1.77327	2.61931
KPNSI9S_AUTONOMIC_GANGLIA	4.6858	3.27281	1.57737	2.10675	2.67852	3.27935	3.89246	4.51897	5.16351	2.2083	1.12574	0.199728	0.365974	0.634358	0.934573	1.45388	1.78678	2.32871	1.095	0.92899	0	0.134214	0.419679	0.707898	1.20034	1.67124	2.51904	2.9897	0.775627	0	0.0947412	0.261747	0.534864	1.05601	1.6136	2.51852	0.8298	0.362876	0	0.0132674	0.0830074	0.226488	0.473377	0.865074	1.17912	5.1446	3.0413	1.26321	1.83247
KU812_HAEMATOPOIETIC_AND_LYMPHOID_TISSUE	3.8223	3.66409	1.75612	2.42086	2.9411	3.53745	4.23974	4.71761	5.30496	0.3537	1.01477	0.166614	0.335976	0.551021	0.845646	1.27862	1.81329	2.89647	3.0717	2.01505	0.000236533	0.234391	0.571754	1.21976	2.23297	3.95757	4.26374	3.3419	1.87225	0.0613026	0.352733	0.776237	1.59263	2.47758	3.26717	4.25188	0.5995	0.667171	0	0.0548014	0.284623	0.547357	0.91626	1.1282	1.73263	2.7764	4.2873	2.50448	2.82412
KURAMOCHI_OVARY	2.2269	2.75217	1.16023	1.66456	2.20256	2.8581	3.5886	4.31957	4.9174	1.4503	1.307	0.284939	0.532193	0.814903	1.11287	1.53292	1.924	2.58362	2.0978	1.45724	0.0494555	0.276809	0.616382	1.21253	1.77327	2.37668	3.60254	2.0402	1.47416	0	0.11755	0.341242	0.837598	1.69747	2.98758	3.26304	0.9836	0.644278	0	0.0657914	0.267823	0.537974	0.876875	1.14793	1.715	2.4941	2.13023	0.901164	1.36337
KYM1_SOFT_TISSUE	4.1346	3.42201	1.53932	2.05242	2.7464	3.48915	4.1418	4.66724	5.24902	1.5614	1.05787	0.112714	0.280641	0.450179	0.811994	1.3861	1.9857	2.33527	0.9075	1.08535	0	0.190972	0.476175	0.907611	1.50037	1.95669	2.7351	1.0501	1.48226	0.0341978	0.210732	0.512521	1.19058	1.86073	2.80581	3.59177	0.2845	0.42287	0	0.0153972	0.103117	0.301054	0.61493	0.969513	1.46101	NA	NA	NA	NA
KYSE140_OESOPHAGUS	1.6901	3.21552	1.41815	1.97563	2.56389	3.21759	3.98714	4.62628	5.23884	1.627	1.18928	0.224322	0.417014	0.647462	1.01965	1.4734	2.02762	2.32981	1.8523	1.10983	0.0438339	0.241388	0.480943	0.945538	1.5307	1.89698	2.52776	0.1921	0.884343	0.00359952	0.0823365	0.2843	0.619575	1.25499	1.9347	3.01558	2.1105	1.18113	0.0386851	0.208461	0.461764	0.952503	1.64887	2.05013	2.28633	NA	NA	NA	NA
KYSE150_OESOPHAGUS	3.8432	3.69133	1.73209	2.335	3.06219	3.66776	4.2667	4.71212	5.28872	0.4188	1.34903	0.299065	0.52699	0.814022	1.25644	1.56985	2.04115	2.48895	0.3552	0.934453	0.00523089	0.184852	0.398477	0.807791	1.35243	1.79852	2.41708	0.08227	0.782408	0	0.0631118	0.235441	0.479346	1.12656	1.71011	2.69441	0.7703	0.98812	0.0197732	0.177697	0.357017	0.832738	1.42326	1.93247	2.28311	NA	NA	NA	NA
KYSE180_OESOPHAGUS	4.5305	3.44231	1.75093	2.23029	2.82675	3.47764	4.03274	4.52595	5.17088	1.2614	0.972365	0.179528	0.371411	0.55861	0.858254	1.2278	1.5524	2.07987	1.6671	1.04836	0.055399	0.226122	0.482412	0.90804	1.4233	1.85141	2.41708	0.3191	0.996545	0.0178346	0.147645	0.372832	0.891846	1.39772	1.87556	2.86398	1.55	1.07278	0.0035584	0.178766	0.378015	0.842753	1.53722	2.08131	2.30639	NA	NA	NA	NA
KYSE30_OESOPHAGUS	2.8684	3.33532	1.45891	2.05001	2.66985	3.4082	4.08875	4.56813	5.22817	0.9594	1.00187	0.164172	0.403644	0.591337	0.919191	1.31091	1.55099	2.06516	1.2127	1.60903	0.203418	0.406696	0.846861	1.53339	1.88132	2.35956	3.07716	3.1061	1.23751	0.0201108	0.196189	0.44385	0.998645	1.6147	2.3227	3.19598	0.9731	1.81713	0.0980439	0.283315	0.836664	1.46351	2.10071	2.85844	4.11098	2.8093	2.15389	0.835766	1.49868
KYSE410_OESOPHAGUS	3.1735	3.64882	1.89884	2.5319	3.02786	3.60407	4.2478	4.66728	5.24612	1.0965	1.06839	0.170562	0.39663	0.58426	0.919048	1.32401	1.70288	2.18584	1.2755	1.29214	0.113291	0.33635	0.649086	1.17819	1.66758	2.00537	2.86215	0.4508	1.00074	0.00362639	0.0808561	0.276501	0.696391	1.4072	2.01682	2.98429	0.4664	0.720663	0.0151473	0.145919	0.290858	0.584554	0.972755	1.54405	2.10542	1.4083	2.63566	0.948354	1.59875
KYSE450_OESOPHAGUS	2.76	3.04913	1.45586	1.90128	2.46016	3.1753	3.8033	4.41265	5.11773	0.5514	1.11362	0.224465	0.419087	0.658666	0.975016	1.42752	1.95085	2.4115	1.4272	0.989263	0.0363622	0.215175	0.469406	0.87396	1.38574	1.7699	2.37172	1.2877	0.685404	0	0.036348	0.185932	0.463285	0.939567	1.56869	2.81096	1.4667	1.34841	0.0390255	0.202579	0.4621	0.97287	1.6814	2.5759	3.97199	NA	NA	NA	NA
KYSE510_OESOPHAGUS	3.7623	3.68853	1.88091	2.48158	3.04973	3.60565	4.26672	4.69764	5.28925	1.3086	0.961632	0.195406	0.408198	0.635146	0.916821	1.23144	1.53549	1.98867	0.348	0.909009	0.0377391	0.215472	0.396922	0.785164	1.3456	1.75693	2.21236	0.2195	0.772868	0	0.0669136	0.2601	0.527186	1.17869	1.69932	2.76579	0.3023	0.922272	0.012935	0.121143	0.339632	0.775594	1.27393	1.81865	2.17402	NA	NA	NA	NA
KYSE520_OESOPHAGUS	4.248	3.36689	1.69037	2.23727	2.82175	3.44232	3.94413	4.46007	4.9938	0.8652	0.921031	0.16128	0.33255	0.545129	0.810627	1.14721	1.52173	2.0763	1.1904	1.32919	0.0858641	0.338654	0.695302	1.22757	1.69247	2.03198	2.56702	0.6335	1.09711	0.0177873	0.12991	0.36972	0.84294	1.4143	1.96988	3.07461	1.2624	1.68091	0.0546592	0.220222	0.486746	1.10841	1.83708	3.4066	4.16445	1.2647	2.1599	0.916126	1.27559
KYSE70_OESOPHAGUS	4.2296	3.59058	1.68117	2.28069	2.8894	3.56599	4.24687	4.68608	5.28895	2.1382	1.07905	0.170085	0.335075	0.560931	0.879111	1.45039	1.83905	2.62498	1.6009	0.902572	0	0.117308	0.368933	0.779905	1.32465	1.74001	2.38578	1.3876	0.873878	0.00340506	0.0755788	0.260314	0.628446	1.22501	1.72496	2.99351	1.3994	1.04006	0.00926738	0.121054	0.340684	0.834825	1.46244	2.04027	2.37337	NA	NA	NA	NA
L33_PANCREAS	3.2074	3.47313	1.61266	2.09624	2.7922	3.48189	4.15644	4.66739	5.26784	1.0032	1.13222	0.283612	0.486283	0.747237	1.05893	1.40196	1.63913	2.07617	0.3391	1.26237	0.0796156	0.334792	0.69677	1.20358	1.666	1.92602	2.4228	1.3015	1.10461	0	0.0873445	0.316841	0.73114	1.31855	2.04141	3.49953	1.0717	0.894313	0.0152952	0.146632	0.34476	0.759214	1.15169	1.67114	2.12294	4.4701	3.28169	1.36889	2.03773
L363_HAEMATOPOIETIC_AND_LYMPHOID_TISSUE	5.0957	4.05224	1.82042	2.54101	3.18098	3.86274	4.58786	5.22537	5.78602	2.9187	1.83078	0.297661	0.640918	0.932799	1.80067	2.38904	2.89572	3.13468	1.4398	1.3384	0	0.115318	0.340239	0.695549	1.44354	2.44365	4.0145	0.7485	0.884969	0	0.0389078	0.187811	0.492135	1.23796	1.96927	3.30856	1.0643	0.623146	0	0.0164204	0.13485	0.406868	0.887223	1.11311	1.78088	4.9078	4.21422	1.66249	2.64868
L428_HAEMATOPOIETIC_AND_LYMPHOID_TISSUE	2.9575	3.52663	1.64526	2.20832	2.84743	3.53781	4.1478	4.6982	5.28872	0.5807	0.900973	0.148695	0.331579	0.514033	0.817941	1.15522	1.57671	2.12926	0.2569	0.927169	0	0.0583198	0.302455	0.663937	1.32607	1.79344	3.13812	0.4134	1.84157	0.0387588	0.228829	0.661371	1.38169	2.42528	3.44935	4.63243	0.3904	0.380256	0	0	0.0523216	0.222588	0.475877	0.898108	1.23854	3.2757	4.35017	2.52346	3.02531
LC1SQSF_LUNG	2.7908	3.18741	1.42167	1.91163	2.53276	3.23143	3.98503	4.57697	5.17508	0.6989	0.898312	0.158503	0.331868	0.532794	0.807169	1.08371	1.51104	2.08744	0.2975	0.808294	0	0.117662	0.318925	0.663755	1.18951	1.65453	2.10632	0.9039	0.610975	0	0.0565081	0.191802	0.427971	0.829861	1.35823	2.23199	0.7528	0.684311	0	0.0379026	0.179172	0.371292	0.873824	1.49817	2.11002	NA	NA	NA	NA
LCLC103H_LUNG	2.8339	3.10955	1.57695	2.0039	2.53697	3.19158	3.8257	4.41163	5.11678	0.6313	0.84956	0.150752	0.308296	0.486039	0.773581	1.0632	1.45401	1.93614	0.2668	0.760896	0	0.0555244	0.255899	0.633808	1.11027	1.66342	2.11806	0.5019	0.906127	0	0.0858934	0.307614	0.664061	1.24302	1.77605	2.99041	0.26	0.696262	0	0.0577458	0.219221	0.40572	0.867093	1.12239	1.71547	2.0636	2.98996	1.49864	1.93054
LN18_CENTRAL_NERVOUS_SYSTEM	5.1669	3.66895	1.66229	2.48095	2.94192	3.5758	4.27441	4.68592	5.29611	1.4906	0.920961	0.150033	0.355996	0.561408	0.912605	1.18138	1.52134	1.90966	0.7022	0.897498	0.00105776	0.12616	0.388021	0.736678	1.27518	1.66515	2.37373	0.2497	0.662645	0	0.0615784	0.221376	0.451143	0.821416	1.36468	2.44562	0.3233	0.387093	0	0.0117236	0.0871797	0.259961	0.533741	0.91385	1.20895	2.4904	2.81846	0.932923	1.50429
LN229_CENTRAL_NERVOUS_SYSTEM	4.0027	3.66503	1.69527	2.36363	2.91473	3.57461	4.23844	4.71879	5.38818	1.2309	0.916981	0.12338	0.310845	0.512613	0.810034	1.19247	1.56382	2.13636	0.9273	0.626312	0	0.0493883	0.257583	0.536032	1.00934	1.44599	1.89272	1.1769	1.16099	0.0103828	0.102538	0.350484	0.727473	1.59704	2.8139	3.62408	0.4374	0.273639	0	0	0.0573732	0.176451	0.403594	0.669066	1.03583	NA	NA	NA	NA
LOUNH91_LUNG	2.6406	2.92197	1.28852	1.82516	2.31217	2.99312	3.70754	4.35231	5.13578	0.3336	0.914092	0.182125	0.364391	0.611923	0.86969	1.14952	1.45899	1.73444	0.8153	0.734886	0.00179124	0.114872	0.340604	0.624381	1.03881	1.455	1.8964	0.4429	0.767453	0	0.072452	0.239151	0.489647	0.930922	1.60637	2.65821	1.0477	0.529934	0	0.0326608	0.128351	0.344705	0.733872	1.06324	1.54458	3.9008	2.70468	1.13962	1.72252
LOXIMVI_SKIN	4.0766	4.22804	2.07918	2.80351	3.48883	4.14419	4.66652	5.1418	5.58346	0.4342	0.769893	0.11663	0.2968	0.477882	0.702625	1.02701	1.44974	1.84287	1.2245	0.888003	0	0.1348	0.379469	0.699497	1.21759	1.72445	2.46085	2.4416	1.52909	0.0307346	0.213369	0.553809	1.23745	1.97005	2.99078	3.53192	0.09979	0.338012	0	0	0.0601002	0.199121	0.401408	0.81186	1.17834	NA	NA	NA	NA
LP1_HAEMATOPOIETIC_AND_LYMPHOID_TISSUE	3.2781	3.23543	1.39606	2.05616	2.66	3.27968	3.87687	4.57018	5.22481	2.8798	2.27768	0.342325	0.758464	1.15903	2.29741	2.90315	3.0606	3.47374	0.4225	0.977965	0	0.101725	0.341313	0.748015	1.44521	1.87915	3.00887	1.3771	1.25983	0	0.0845998	0.310073	0.706249	1.54092	2.67007	4.22011	0	0.597609	0	0.0515551	0.190749	0.41649	0.86974	1.10083	1.61346	2.5387	3.41455	1.19488	1.88279
LS123_LARGE_INTESTINE	2.3211	3.20009	1.44512	2.01071	2.64885	3.2604	3.905	4.48526	5.16942	0.8263	0.896138	0.167987	0.343095	0.56093	0.831609	1.13601	1.49088	1.98739	0.9965	1.32951	0.0490827	0.292236	0.673625	1.19864	1.67238	2.09232	2.89439	1.76	1.85243	0.117084	0.448062	1.00438	1.60245	2.36216	3.39234	4.12775	0.4793	0.670667	0	0.0586339	0.229213	0.456223	0.905572	1.30937	2.11992	NA	NA	NA	NA
LS411N_LARGE_INTESTINE	4.496	4.06526	1.97859	2.59144	3.22563	3.94825	4.59894	5.20243	5.67562	1.3972	1.20532	0.285377	0.482672	0.730034	1.06538	1.53384	2.00312	2.52869	0.2772	1.02745	0.0326708	0.227262	0.455076	0.908226	1.49538	1.83438	2.42085	4.2582	2.29586	0.334943	0.626949	1.50495	2.05831	2.99212	3.64446	4.56194	0.3804	0.878993	0.00295309	0.121112	0.312673	0.758005	1.1394	1.7788	2.27621	NA	NA	NA	NA
LS513_LARGE_INTESTINE	4.3214	3.81074	1.81595	2.34191	3.04977	3.74007	4.36679	4.93334	5.68179	2.5798	1.29469	0.258101	0.471244	0.784669	1.22709	1.64418	1.99232	2.75924	0.9041	1.02705	0.0104332	0.230762	0.432234	0.989239	1.4789	1.83639	2.46143	2.6515	2.55978	0.33726	0.702965	1.54566	2.13129	3.40153	4.19457	4.78623	1.5967	0.987131	0	0.0547736	0.268586	0.670041	1.15372	1.8164	2.36908	2.7359	2.51823	0.917629	1.44602
LU99_LUNG	5.2031	3.51664	1.63479	2.22984	2.83474	3.49974	4.14458	4.61815	5.27146	1.5767	0.907261	0.184275	0.412949	0.566453	0.84759	1.17393	1.48087	1.89196	0.5512	0.928696	0.000193672	0.136045	0.424987	0.720132	1.22383	1.67324	2.39888	2.0438	1.24087	0.00428124	0.114536	0.371387	0.828548	1.52778	2.61121	3.19601	0.8666	0.442115	0	0.0326673	0.13048	0.2869	0.483698	0.874162	1.29085	4.895	3.59966	1.8866	2.66274
LUDLU1_LUNG	3.2861	3.90945	1.88071	2.58381	3.20464	3.85418	4.46271	4.82756	5.31612	1.9451	1.01129	0.197121	0.418867	0.6478	0.926837	1.26137	1.57674	2.0738	1.1566	1.0122	0.0301267	0.203414	0.387554	0.7489	1.36456	1.84289	2.65274	1.1293	1.06778	0.00188175	0.0846498	0.319556	0.884511	1.47337	1.87628	2.82533	1.5519	2.02161	0.103032	0.301873	0.841836	1.45989	2.2668	3.73166	4.21014	NA	NA	NA	NA
MALME3M_SKIN	3.6466	3.59658	1.6622	2.20074	2.80395	3.54283	4.241	4.73801	5.51754	1.5363	0.986407	0.199626	0.394121	0.564072	0.869663	1.24011	1.56966	2.08059	0.1187	0.398969	0	0.00534553	0.10912	0.350246	0.695115	1.09424	1.64978	4.9654	2.88587	0.443713	1.37701	2.48801	2.88722	3.31061	3.64442	4.20946	0.2374	0.245604	0	0	0.0547197	0.178457	0.375419	0.662352	1.08403	2.1141	2.27656	0.855287	1.30002
MC116_HAEMATOPOIETIC_AND_LYMPHOID_TISSUE	3.4533	3.20053	1.62703	2.07935	2.6391	3.28549	3.84673	4.37774	5.05717	0.2977	1.00333	0.152553	0.342947	0.577627	0.859749	1.27171	1.7851	2.58307	0.09845	0.799904	0	0.0494505	0.246414	0.554402	1.19379	1.77416	2.4959	0	0.691646	0	0.0574171	0.214567	0.435272	0.936261	1.54164	2.50669	0.0005163	0.450005	0	0.00436331	0.11068	0.3595	0.670434	1.01843	1.41409	NA	NA	NA	NA
MCAS_OVARY	3.6897	3.63728	1.81775	2.47323	3.06191	3.60274	4.21142	4.65322	5.23936	0.913	0.996078	0.263755	0.408099	0.594904	0.894994	1.19258	1.5338	2.09662	0.8336	1.17518	0.0554828	0.275691	0.635363	1.18761	1.64676	1.8809	2.37017	0.7299	1.50407	0.0757154	0.303517	0.626677	1.3236	1.93315	2.81695	3.57642	0.05463	0.715772	0	0.0784633	0.268082	0.49278	0.925852	1.54436	2.10346	2.8648	3.08452	1.27114	1.68645
MCF7_BREAST	2.2316	3.46421	1.48083	2.07305	2.7478	3.44244	4.22955	4.71379	5.31285	1.7882	1.35556	0.330604	0.561792	0.853429	1.21124	1.53833	1.99	2.53734	0.03456	0.770567	0	0.117844	0.331302	0.630309	1.11054	1.57031	2.14813	0.5816	0.671529	0	0.0296845	0.101805	0.384809	0.811741	1.5439	2.81303	0.3573	0.626974	0	0.0499734	0.179063	0.446865	0.905157	1.30304	1.96698	1.7724	2.32585	0.923025	1.41544
MDAMB415_BREAST	3.8425	3.331	1.54388	2.0682	2.63992	3.28595	4.12979	4.61588	5.25491	0.5793	0.884541	0.115735	0.302329	0.474049	0.77314	1.17157	1.54819	2.03137	0.699	1.07239	0	0.175094	0.443281	0.919115	1.533	1.87985	2.46173	0.3868	1.29407	0.0177436	0.102565	0.396841	1.04859	1.61593	2.72376	3.6358	0.03477	0.81605	0	0.0829688	0.260357	0.490595	1.06672	1.72858	2.24863	NA	NA	NA	NA
MDAMB435S_SKIN	2.9144	3.62069	1.69095	2.27995	2.82072	3.53198	4.2707	4.76619	5.46793	1.3564	0.861804	0.144868	0.316957	0.503375	0.792168	1.11273	1.49181	1.94198	0.9781	0.654263	0	0	0.120844	0.51406	1.05608	1.47549	2.05072	3.0278	2.49893	0.092526	0.555528	1.38959	2.4485	3.22095	3.79645	4.79909	0.2052	0.410575	0	0.0159618	0.0880587	0.324449	0.580147	0.888172	1.17876	3.0189	2.65185	0.94142	1.66602
MDAMB436_BREAST	2.2556	3.01182	1.33579	1.96397	2.5156	3.09589	3.7225	4.36025	4.98399	1.1129	1.04217	0.165362	0.332022	0.586666	0.903479	1.31093	1.57133	2.27018	0.6943	0.817499	0	0.0692906	0.314532	0.635444	1.09443	1.55709	2.37191	0.8398	0.757316	0	0.0630981	0.221137	0.516047	1.11717	1.54907	2.82294	0.4275	0.398723	0	0.022121	0.0994943	0.265462	0.481437	0.887445	1.21718	NA	NA	NA	NA
MDAMB453_BREAST	5.5367	4.07784	1.81927	2.56721	3.2139	3.99009	4.57991	5.12712	5.62775	1.1017	0.920227	0.194065	0.408036	0.56169	0.850917	1.194	1.54668	2.06898	0.1335	0.917887	0	0.133758	0.374009	0.695629	1.22227	1.73403	2.67957	0	0.898646	0	0.0723024	0.236629	0.534203	1.17416	1.77686	2.9912	0.1473	0.637249	0	0.0525325	0.20692	0.461766	0.937437	1.41943	2.02275	3.9137	2.90406	1.26667	1.60279
MDAMB468_BREAST	2.575	2.81584	1.25439	1.69905	2.22797	2.87012	3.5763	4.32104	4.98946	1.9311	1.0533	0.208829	0.407296	0.65607	0.933462	1.29886	1.53915	2.06837	1.016	1.14348	0.0454627	0.234729	0.514579	1.02459	1.59209	1.91258	2.48111	0.9323	0.652086	0	0.0549802	0.19205	0.451296	0.88925	1.47507	2.47074	1.8648	1.65658	0.0422374	0.264393	0.607828	1.25255	2.01756	2.94509	4.0954	3.8767	3.04618	1.38259	1.89354
MEC1_HAEMATOPOIETIC_AND_LYMPHOID_TISSUE	2.8608	3.53884	1.69028	2.28163	2.82105	3.49901	4.18005	4.7044	5.25978	1.2566	1.38813	0.193129	0.431638	0.741359	1.16103	1.87748	2.4169	2.92099	1.79	1.16909	0	0.120045	0.405249	0.905276	1.50775	2.3348	3.25566	1.2882	1.22773	0	0.0777262	0.312781	0.794026	1.59462	2.52494	3.83326	1.239	0.757242	0	0.0521647	0.275647	0.682927	1.0481	1.27705	1.89168	4.3888	4.76704	2.73808	3.26563
MEG01_HAEMATOPOIETIC_AND_LYMPHOID_TISSUE	2.6177	3.25482	1.40928	2.07717	2.67578	3.36999	3.94115	4.49543	5.1732	0.5139	1.01424	0.240043	0.394481	0.589718	0.893743	1.30133	1.67038	2.87645	2.3393	1.13299	0	0.119172	0.369839	0.701659	1.41386	2.07939	3.96915	1.6161	2.0003	0.0687095	0.355378	0.733961	1.59241	2.97493	3.44777	4.50605	0.3546	0.528104	0	0.0166086	0.189971	0.407657	0.719893	1.03528	1.30095	2.651	3.38819	1.44219	2.08425
MELHO_SKIN	2.0796	3.39179	1.66081	2.09228	2.79058	3.48759	4.06593	4.57025	5.20444	1.3099	1.07712	0.22544	0.40807	0.593627	0.900298	1.34138	1.64187	2.30591	0.9185	0.501272	0	0.0454866	0.214886	0.454715	0.734784	1.24089	1.81112	3.391	2.81906	0.355815	1.1886	2.19129	2.82406	3.25017	3.80306	4.87726	0.49	0.438534	0	0	0.0586825	0.234911	0.532078	0.980579	1.72291	3.5391	2.88315	1.25154	1.65403
MEWO_SKIN	2.3806	3.71434	1.68656	2.21704	2.90279	3.68796	4.41506	4.86886	5.58151	0.3319	0.860611	0.170479	0.357415	0.55229	0.790761	1.06572	1.46126	1.94398	0.08418	0.750544	0	0.0491025	0.30807	0.659496	1.09884	1.52716	2.26408	0.3584	2.5559	0.193213	0.740185	1.59746	2.52664	3.02681	3.80035	4.79115	0.002914	0.391271	0	0.00873292	0.097559	0.267743	0.53131	0.869611	1.17397	0.9154	2.60715	1.04337	1.52895
MFE280_ENDOMETRIUM	3.2444	2.3528	1.0739	1.44227	1.9004	2.53796	3.13456	3.794	4.5614	0.5249	1.07118	0.166714	0.394772	0.629038	0.933491	1.32033	1.67884	2.45233	0.7199	1.0095	0.0314718	0.197282	0.425976	0.744469	1.29647	1.7987	2.59005	0.5816	1.05279	0	0.095545	0.301877	0.626544	1.30183	2.21516	3.19598	0.9432	0.511496	0	0.0546482	0.183621	0.380351	0.745896	1.07188	1.54452	2.0817	2.65722	0.922468	1.46163
MFE296_ENDOMETRIUM	2.9064	3.36646	1.59082	2.19991	2.67217	3.37729	4.06164	4.58162	5.21097	0.9253	0.738782	0.12543	0.329899	0.471943	0.660248	1.04778	1.45752	1.88978	1.1319	0.751436	0.00509612	0.116538	0.350694	0.633309	1.0289	1.48498	2.04332	0.314	1.25641	0.00378867	0.149688	0.434065	0.825819	1.59752	2.81571	3.56376	0.6176	0.494558	0	0.0223555	0.146947	0.381972	0.73426	1.0481	1.51388	NA	NA	NA	NA
MFE319_ENDOMETRIUM	2.5464	2.86844	1.28047	1.79639	2.28374	2.89605	3.57674	4.32771	4.78749	0.7763	0.767584	0.125036	0.300108	0.431079	0.683785	1.02128	1.39466	1.89488	2.3456	1.12502	0.0695997	0.277139	0.551141	0.963037	1.53888	1.87841	2.4706	0.9563	1.04813	0	0.0774724	0.298727	0.626436	1.30249	2.44217	3.21654	1.5436	0.796722	0	0.0402211	0.22881	0.492695	1.08894	1.72536	2.27994	NA	NA	NA	NA
MG63_BONE	1.3119	3.15326	1.60072	2.04729	2.55613	3.22473	3.84274	4.41417	5.14248	1.392	0.918638	0.138452	0.322926	0.52042	0.814024	1.27031	1.57128	1.93046	0.5506	0.620602	0	0.0556089	0.269319	0.560642	0.926973	1.42946	1.90344	0.2346	0.629839	0	0.0613969	0.220465	0.469392	0.894119	1.4192	2.26353	0.1603	0.335386	0	0	0.0715	0.24867	0.443555	0.733461	1.06455	2.8245	3.16853	1.4809	2.08526
MHHES1_BONE	4.5868	3.54631	1.44752	2.20841	2.77204	3.49764	4.27647	4.76638	5.51599	2.06	1.43748	0.232599	0.544561	0.815666	1.32698	1.66832	2.07614	2.88371	3.6528	1.44092	0	0.237891	0.598812	1.13344	1.71414	2.44139	3.20151	3.026	1.28764	0.00141154	0.146893	0.388135	0.894965	1.61337	2.52008	3.19608	1.1808	0.453506	0	0	0.0713332	0.226451	0.587616	0.981068	1.21494	5.3433	4.09366	1.3802	2.42486
MIAPACA2_PANCREAS	4.5336	3.7417	1.69458	2.31567	2.99457	3.64896	4.36777	4.87741	5.29736	1.4882	0.967162	0.193211	0.408182	0.639268	0.933418	1.24126	1.52899	1.92852	1.5617	0.95942	0.00172817	0.159158	0.429999	0.785724	1.32593	1.71719	2.4516	2.824	1.57484	0.0235336	0.192051	0.523535	1.17681	1.94034	2.99086	3.5838	0.07553	0.521643	0	0.0117534	0.0962892	0.287888	0.661922	1.07517	1.7244	3.4062	3.02501	1.26824	1.74208
MINO_HAEMATOPOIETIC_AND_LYMPHOID_TISSUE	4.9855	3.95502	1.88198	2.5533	3.13536	3.8037	4.47718	4.9561	5.60764	0.5617	1.08218	0.205338	0.367472	0.590509	0.924628	1.39577	1.78789	2.69672	0.05838	0.897386	0	0.0567726	0.266927	0.577104	1.09926	1.75232	3.11218	0.2098	0.945118	0.000589451	0.0756471	0.270161	0.605239	1.28036	1.94597	3.25012	1.1327	0.790335	0	0.0646757	0.3442	0.693564	1.0481	1.28481	1.90618	4.7234	4.69884	2.7742	3.29202
MJ_HAEMATOPOIETIC_AND_LYMPHOID_TISSUE	4.5197	3.57116	1.79949	2.31573	2.95366	3.57469	4.17611	4.66348	5.20973	0.7745	0.898344	0.163953	0.325782	0.514983	0.812078	1.15698	1.57674	2.07443	0.3153	0.547165	0	0.0154721	0.136145	0.474958	0.855843	1.42272	1.96076	0.3342	0.988708	0	0.0823332	0.341865	0.762933	1.30161	1.87334	3.15976	0.007088	0.532768	0	0.031005	0.17846	0.387565	0.771326	1.07447	1.5452	NA	NA	NA	NA
MKN74_STOMACH	3.2581	3.69032	1.56221	2.2269	2.85791	3.63534	4.3686	4.93043	5.5301	1.2515	1.11013	0.25046	0.48695	0.687075	1.02196	1.3941	1.58284	2.13811	0.2625	0.992158	0	0.136747	0.371618	0.791124	1.4256	1.92775	2.65982	0.00429	1.19208	0.0131808	0.0994457	0.368547	0.786804	1.3858	2.19543	3.64364	0.3761	0.836934	0	0.135915	0.304908	0.661878	1.09848	1.74599	2.18325	1.4986	2.56345	0.921267	1.26794
MKN7_STOMACH	2.6606	2.94922	1.38855	1.84568	2.31676	3.05722	3.70919	4.41514	5.11173	0.3176	0.848076	0.179215	0.37837	0.543318	0.789154	1.07038	1.45193	1.79378	0.2042	1.2196	0.0560617	0.276656	0.588638	1.0985	1.66447	2.00184	2.60337	0.5792	1.06316	0.00380583	0.135732	0.371535	0.843578	1.475	2.01461	3.08086	0.3438	0.915746	0	0.140171	0.301853	0.628889	1.25243	1.7557	2.34946	3.4797	2.88685	1.27289	1.76457
MOGGCCM_CENTRAL_NERVOUS_SYSTEM	2.3529	3.11199	1.4616	2.05271	2.60893	3.16431	3.78033	4.39974	5.06348	0.2712	0.827108	0.162456	0.319344	0.469869	0.747066	1.0776	1.49181	1.9255	0.6568	0.676842	0	0.0852809	0.309575	0.593143	0.943168	1.41334	1.88295	0.2843	0.476528	0	0.0623152	0.206492	0.385838	0.708939	1.19363	1.73488	0	0.287332	0	0.0148485	0.074059	0.206212	0.426597	0.673259	1.04296	NA	NA	NA	NA
MOLP8_HAEMATOPOIETIC_AND_LYMPHOID_TISSUE	3.7225	3.60544	1.81806	2.4223	2.9066	3.50835	4.14284	4.73574	5.35983	2.4006	2.2298	0.497091	0.880768	1.43328	2.0089	2.89552	2.92409	3.34107	0.4735	0.975172	0	0.0835112	0.330268	0.709897	1.36941	1.83792	3.16492	2.179	1.40938	0.0188139	0.177756	0.431349	1.11474	1.77379	2.66243	3.53035	0.3782	0.605235	0	0.0276119	0.160928	0.372294	0.84379	1.17763	1.77515	3.8717	3.69531	1.45338	2.40528
MOLT16_HAEMATOPOIETIC_AND_LYMPHOID_TISSUE	3.3586	3.39182	1.68253	2.23458	2.77208	3.43473	4.08064	4.57608	5.19091	1.5338	1.37721	0.292679	0.518169	0.842745	1.17596	1.78434	2.29729	2.91297	2.4599	1.27654	0	0.191009	0.462856	1.03078	1.60971	2.55685	3.64357	1.4634	1.71598	0.0180476	0.193889	0.534819	1.22424	1.96933	3.24641	4.65109	1.5452	0.650908	0	0.0157789	0.153294	0.461979	0.925666	1.17819	1.8675	5.5993	4.78984	2.53554	3.5276
MONOMAC1_HAEMATOPOIETIC_AND_LYMPHOID_TISSUE	6.104	4.11593	2.00212	2.64083	3.21398	3.98303	4.6545	5.17138	5.52413	2.5881	1.46464	0.224503	0.431839	0.785244	1.15582	1.78097	2.59909	2.92333	2.5768	1.38341	0	0.116442	0.373409	0.918525	1.74601	2.9181	3.63426	2.892	3.93437	0.333132	1.00124	1.74115	3.3252	4.4787	5.79652	6.28055	2.0672	1.08861	0	0.0651429	0.378564	0.8896	1.27216	1.86358	2.25356	4.9124	4.75467	2.61256	3.36577
MORCPR_LUNG	3.875	3.49564	1.65866	2.25866	2.85761	3.48249	4.15352	4.61746	5.27014	0.4603	0.939261	0.164545	0.329218	0.544763	0.8649	1.26291	1.55339	2.1365	0.3816	1.05105	0.0452781	0.231031	0.445785	0.887585	1.45602	1.80592	2.37642	0.1858	1.63421	0.0449616	0.277164	0.615581	1.24661	2.01987	2.99088	3.62246	0.2041	0.604406	0.000251357	0.0697343	0.260037	0.468243	0.894902	1.30231	2.02044	NA	NA	NA	NA
MPP89_PLEURA	2.8561	2.84614	1.21449	1.79677	2.30969	2.96732	3.61326	4.24551	4.8801	1.0837	0.790887	0.119225	0.30829	0.501148	0.747131	1.03279	1.44238	1.90958	0.3467	0.863818	0.00180909	0.117824	0.365332	0.702506	1.1382	1.51083	2.09223	0.1261	0.554647	0	0.0696255	0.220127	0.427582	0.730475	1.24335	2.03153	0.2684	0.308364	0	0	0.0694851	0.219094	0.404734	0.711552	1.11893	2.5822	2.9755	1.30889	1.73419
MSTO211H_PLEURA	3.6676	3.64283	1.81835	2.37776	3.07357	3.60302	4.1766	4.66601	5.27372	0.5041	0.86921	0.15218	0.361635	0.548501	0.808087	1.09538	1.4907	1.90296	0.7174	0.755383	0	0.0908748	0.346392	0.638596	1.0493	1.49443	1.90498	1.2301	1.13562	0.0209316	0.151452	0.391822	0.851645	1.48248	2.179	3.11688	0.3184	0.434485	0	0.0288305	0.128157	0.345277	0.587873	0.899924	1.22325	NA	NA	NA	NA
NCIH1048_LUNG	4.7653	3.47696	1.56047	2.2269	2.75961	3.47191	4.20602	4.66741	5.24034	0.798	0.940965	0.178513	0.363253	0.570625	0.846346	1.23575	1.57011	2.13911	1.2751	0.849867	0	0.0914855	0.346447	0.656907	1.16471	1.68382	2.38696	0.08808	0.894136	0.00130384	0.0828219	0.262524	0.534165	1.05188	1.59858	3.11264	0.662	0.571782	0	0.035567	0.171934	0.336216	0.749756	1.17524	1.77513	4.6028	3.73888	1.4408	2.36379
NCIH1092_LUNG	1.0754	2.66478	1.25492	1.58234	2.05469	2.77243	3.41964	4.21998	4.91744	0.5824	1.43153	0.273631	0.633538	0.854615	1.3968	1.88045	2.11959	2.8888	0	1.01677	0	0.0144649	0.229826	0.593958	1.16116	1.80393	3.60915	0.4517	0.808668	0	0.0571603	0.2002	0.444084	0.837969	1.45392	3.03688	0.06946	0.424823	0	0.00624348	0.0871966	0.249051	0.548982	0.916473	1.2314	3.195	4.14778	1.62584	2.64632
NCIH1155_LUNG	3.8781	3.18479	1.18526	1.79376	2.4688	3.2138	4.09674	4.66586	5.27702	0.7336	1.24825	0.200835	0.422036	0.689077	1.15474	1.57357	2.04974	2.58342	1.4315	0.933995	0	0.111642	0.424385	0.781763	1.30761	1.69642	2.34234	0.1612	0.751752	0	0.0835347	0.233357	0.486459	0.9522	1.62173	2.81088	0.6025	0.326483	0	0	0.0646695	0.205344	0.393015	0.692872	1.14879	NA	NA	NA	NA
NCIH1184_LUNG	3.0332	2.29063	1.05127	1.26266	1.75996	2.48217	3.24368	4.01105	4.7327	0.6452	1.05024	0.118625	0.301903	0.515278	0.822486	1.43067	1.95905	2.69048	0	0.904123	0	0.129094	0.369952	0.748684	1.27992	1.74232	2.37042	1.0545	0.656957	0	0.0560816	0.220153	0.451437	0.829451	1.3653	2.04443	0.67	0.203978	0	0	0.0434334	0.126463	0.284092	0.532081	0.98081	4.533	3.98658	2.01658	2.77513
NCIH1299_LUNG	3.5108	3.08247	1.46238	2.0485	2.57615	3.18354	3.76105	4.3541	4.84477	1.2383	0.999648	0.230519	0.39603	0.632072	0.919184	1.29669	1.55171	2.08177	1.4866	0.849877	0.0137369	0.191379	0.423783	0.664344	1.02971	1.46119	1.92844	3.1961	1.50258	0.032888	0.210213	0.535109	1.17606	1.96999	2.81258	3.19917	0.7121	0.360253	0	0	0.0718067	0.233724	0.461949	0.845527	1.16428	NA	NA	NA	NA
NCIH1339_LUNG	4.4088	3.74501	1.74928	2.41122	3.02735	3.64632	4.40976	4.83961	5.31692	0.645	1.04117	0.173254	0.336488	0.551881	0.830633	1.23197	1.64101	2.30239	1.137	1.00275	0	0.143599	0.422058	0.8148	1.39203	1.84166	2.57355	1.3757	1.03598	0.0315871	0.188917	0.404874	0.826742	1.31792	1.9162	2.98762	0.1102	0.233512	0	0.00791526	0.0706813	0.160799	0.355244	0.589763	0.992857	3.5342	3.49106	1.49862	2.22963
NCIH1341_LUNG	5.2972	3.41758	1.43938	2.02197	2.7064	3.46403	4.17531	4.66666	5.25236	1.8219	1.03259	0.170163	0.337173	0.579124	0.887501	1.37337	1.67015	2.19962	1.1726	0.801059	0	0.115501	0.347845	0.693146	1.17348	1.64915	2.1419	0.4363	0.799777	0	0.0569007	0.214545	0.526937	1.098	1.69243	2.80999	1.1779	0.567447	0	0.0515873	0.179834	0.374334	0.752405	1.13401	1.81676	3.7968	3.58802	1.45633	2.51065
NCIH1355_LUNG	2.7409	3.43762	1.46255	2.08986	2.77205	3.46183	4.17867	4.68607	5.29111	0.9139	0.794586	0.115372	0.30009	0.476166	0.747187	1.05889	1.41611	1.6687	0.9871	0.927587	0.0348199	0.206146	0.442039	0.814907	1.35238	1.71339	2.10226	2.526	1.15643	0.00405657	0.121844	0.354139	0.903696	1.47507	2.26311	3.19377	1.1241	0.658624	0	0.0697388	0.204324	0.461788	0.880338	1.17151	1.71881	NA	NA	NA	NA
NCIH1373_LUNG	3.7468	3.48544	1.78815	2.37282	2.902	3.47665	4.00638	4.51461	5.13273	0.5229	0.795369	0.131441	0.334308	0.527161	0.762845	1.02142	1.32735	1.78615	0.4326	1.04177	0.0236934	0.226669	0.478221	0.907546	1.44602	1.842	2.46609	0.486	1.48029	0.0466276	0.262026	0.554448	1.19592	1.85512	2.7889	3.4503	0.2836	0.636777	0	0.0423439	0.213864	0.426228	0.858981	1.30856	2.07497	1.6349	2.66558	1.04447	1.50771
NCIH1563_LUNG	3.2288	3.04036	1.46798	2.00883	2.54032	3.08537	3.75986	4.36689	4.90222	1.0647	0.764422	0.119999	0.2968	0.454575	0.702125	1.01486	1.39176	1.78762	0.4409	0.906321	0.0328514	0.193755	0.456223	0.722088	1.19905	1.64923	2.16011	0.5965	0.891153	0	0.0631109	0.197189	0.459219	1.05679	1.77445	3.10994	0.1776	0.432139	0	0.0426414	0.131729	0.28948	0.533677	0.937735	1.41722	NA	NA	NA	NA
NCIH1568_LUNG	1.527	3.26384	1.41362	2.02664	2.61829	3.27777	4.08285	4.56916	5.23557	1.3221	1.04745	0.258423	0.436643	0.678873	0.960877	1.30998	1.54387	2.0617	1.5767	1.08047	0.0345085	0.239698	0.502817	0.986796	1.54113	1.88003	2.38504	1.2459	0.923717	0	0.0873573	0.305448	0.663803	1.23301	1.77496	2.8848	1.6905	1.30014	0.0356607	0.192563	0.440054	1.12751	1.77475	2.10944	3.72505	NA	NA	NA	NA
NCIH1573_LUNG	3.9417	3.60911	1.81561	2.35574	2.9135	3.51567	4.2063	4.70646	5.29736	1.463	0.92366	0.165	0.399693	0.577688	0.888251	1.19361	1.53747	1.99794	1.3679	1.00342	0.0454121	0.228546	0.431219	0.82542	1.42721	1.81698	2.36362	2.263	1.1821	0.00367207	0.0985507	0.350444	0.929631	1.6127	2.19982	3.33502	1.4163	1.01132	0.0146051	0.146838	0.284441	0.687546	1.26119	2.01611	3.73085	NA	NA	NA	NA
NCIH1581_LUNG	2.4837	3.28108	1.41803	2.077	2.67226	3.27867	3.98833	4.58321	5.23785	0.3412	1.12318	0.272432	0.434559	0.658823	0.970505	1.39332	1.75538	2.35242	0.5944	0.772875	0	0.0463004	0.259641	0.636426	1.13879	1.64981	2.22484	1.2459	1.49987	0.0381415	0.212667	0.539002	1.2309	2.06651	2.83357	3.26553	0.04829	0.748901	0	0.00297827	0.0782502	0.206542	0.474665	0.957565	3.72384	NA	NA	NA	NA
NCIH1648_LUNG	1.8947	3.09393	1.46093	2.02962	2.5746	3.17387	3.84291	4.4144	4.94977	1.078	1.03537	0.199696	0.418979	0.658209	1.00088	1.27648	1.57671	2.03086	0.2443	1.29784	0.096243	0.347075	0.71782	1.26591	1.6788	1.93283	2.40914	1.076	1.14834	0.0202959	0.192038	0.485693	1.0225	1.59564	1.96974	3.05795	0.6008	0.742977	0.0195236	0.177642	0.30966	0.615639	0.986349	1.58832	2.11016	NA	NA	NA	NA
NCIH1650_LUNG	4.5681	3.08889	1.46714	2.0169	2.60806	3.13457	3.78619	4.41081	5.02408	0.4436	0.893414	0.171573	0.363176	0.551979	0.798139	1.09909	1.46089	1.71005	1.9891	1.35808	0.0964513	0.347278	0.748914	1.21188	1.71608	2.0345	2.65242	0.3713	0.642609	0	0.062452	0.220784	0.451239	0.903666	1.54514	2.2978	1.3557	1.07362	0.0339814	0.20201	0.390918	0.842827	1.4388	2.03473	2.95378	NA	NA	NA	NA
NCIH1651_LUNG	2.669	2.86575	1.35016	1.84191	2.30604	3.03072	3.62209	4.26679	4.77946	0.8597	1.04969	0.19925	0.39871	0.632824	0.974734	1.35537	1.6301	2.1103	0.5989	0.883792	0.0216681	0.174271	0.432852	0.750298	1.28305	1.6644	2.05634	0.5348	0.791999	0	0.0801258	0.24396	0.464882	1.05431	1.61576	3.0077	0.2825	0.556236	0	0.0594633	0.198059	0.380367	0.805224	1.06439	1.42139	NA	NA	NA	NA
NCIH1666_LUNG	4.712	3.86053	1.81401	2.34934	3.07961	3.70982	4.36808	4.98854	5.60699	1.0145	0.853216	0.123048	0.302876	0.508492	0.780665	1.0935	1.51088	1.92646	1.2167	1.32965	0.0821651	0.332761	0.698266	1.19811	1.66628	2.03691	2.77454	3.1254	1.43753	0.0223131	0.199457	0.51218	1.17508	1.87258	2.61583	3.22432	2.2235	1.16938	0.0353056	0.25645	0.486928	0.925381	1.55354	2.03845	2.28387	3.2599	2.37527	0.926399	1.40967
NCIH1693_LUNG	1.6738	2.83328	1.12606	1.71414	2.22327	2.98653	3.65343	4.36709	5.16187	1.1923	0.983738	0.160232	0.361811	0.551873	0.822476	1.15701	1.54821	2.54693	1.4733	0.961638	0.0120379	0.206992	0.428575	0.787947	1.34769	1.72555	2.34135	1.2609	0.761188	0	0.063152	0.238512	0.507774	0.939021	1.54329	2.52198	1.42	0.663303	0.0002824	0.0788873	0.260877	0.4791	0.94153	1.30039	2.03446	3.1318	2.96641	0.930459	1.73309
NCIH1694_LUNG	1.4558	2.88401	1.10163	1.68826	2.20103	2.94188	3.67292	4.46056	5.28934	0.8491	1.14406	0.238848	0.436511	0.681201	1.00931	1.47538	1.88912	2.30149	0.3515	0.948758	0	0.0769303	0.34001	0.709566	1.27583	1.77301	2.6532	0.333	0.532748	0	0.0573728	0.185965	0.424578	0.757735	1.25938	2.002	0.1312	0.825372	0	0.00931699	0.07741	0.22454	0.527286	1.11251	3.72759	4.3177	3.62839	1.49868	2.48966
NCIH1703_LUNG	4.6215	3.39382	1.60364	2.12474	2.76182	3.4299	4.00372	4.56459	5.22325	0.7496	0.854957	0.150575	0.334368	0.48863	0.787	1.1127	1.5142	2.05983	1.9617	1.04339	0.00799827	0.228588	0.479521	0.814902	1.34468	1.80928	2.52077	0.6057	0.665573	0	0.0545258	0.191359	0.450407	0.935007	1.42507	2.36525	0.5767	0.35986	0	0.0125145	0.0834772	0.235382	0.436337	0.761875	1.17134	NA	NA	NA	NA
NCIH1792_LUNG	4.2291	3.62786	1.79662	2.4541	2.97508	3.53802	4.20925	4.68604	5.2893	1.1488	0.950061	0.227062	0.413465	0.650979	0.925681	1.1937	1.48335	1.8413	0.3243	0.860397	0.00104925	0.0898013	0.331845	0.660517	1.15504	1.66275	2.334	0.7937	1.15652	0.0281631	0.18997	0.46839	0.936258	1.38751	2.04979	3.14792	0.2512	0.362929	0	0.029131	0.110623	0.259547	0.461484	0.807586	1.17487	NA	NA	NA	NA
NCIH1793_LUNG	1.6359	3.12572	1.49944	2.08645	2.6297	3.21148	3.798	4.41545	4.99228	0.4367	0.736159	0.113516	0.300389	0.454021	0.681258	1.00069	1.32611	1.64685	0.8634	0.904658	0.0353439	0.199245	0.424886	0.727302	1.2281	1.66764	2.07158	1.1445	0.74672	0	0.0822796	0.2843	0.57312	1.08531	1.61216	2.59629	0.4024	0.52243	0	0.0546824	0.176359	0.363244	0.771174	1.09172	1.61312	NA	NA	NA	NA
NCIH1869_LUNG	3.0418	3.35219	1.60003	2.08795	2.75667	3.41536	4.01258	4.57981	5.22887	0.747	0.885125	0.142378	0.32506	0.51555	0.81286	1.13239	1.51285	1.8956	1.719	1.33642	0.0494583	0.252639	0.493442	1.00738	1.66442	2.22564	3.33977	0.08598	1.16397	0.00011871	0.128091	0.335118	0.793954	1.5956	2.52628	3.45951	1.4395	1.08781	0.01538	0.119186	0.300191	0.670367	1.16477	2.02949	3.72647	1.8317	2.26856	0.860714	1.36127
NCIH1915_LUNG	5.2552	3.73856	1.69671	2.35072	2.97411	3.64053	4.35462	4.8028	5.48171	0.4139	0.84589	0.142408	0.331731	0.519	0.749228	1.03081	1.43476	1.84283	1.1919	0.956448	0	0.0856674	0.34956	0.786507	1.36676	1.82989	2.66208	2.2654	1.24812	0.0250707	0.185957	0.460071	1.04994	1.60138	2.3874	3.14567	0.4244	0.542156	0	0.0540143	0.210843	0.379752	0.734145	1.04618	1.41981	3.1297	2.82976	0.941605	1.49937
NCIH1944_LUNG	4.244	3.69839	1.69294	2.31585	2.91276	3.59738	4.40964	4.8881	5.47574	0.2859	0.982194	0.196349	0.396892	0.603419	0.871619	1.22676	1.5342	2.08678	0.4428	1.13382	0.0454726	0.241464	0.508063	1.01605	1.52895	1.87705	2.48352	1.3191	1.24242	0.00355725	0.102726	0.371401	0.885323	1.59386	2.47105	3.74786	0.3705	0.677202	0	0.0693679	0.273059	0.534758	0.881879	1.11999	1.68942	NA	NA	NA	NA
NCIH1975_LUNG	3.3781	3.29015	1.46845	2.19536	2.74312	3.29724	3.94262	4.52693	5.16758	1.0222	0.837107	0.169233	0.346454	0.523515	0.7983	1.06831	1.4391	1.84173	0.5187	1.06566	0.03688	0.20312	0.428483	0.795105	1.37109	1.76643	2.83813	0.4696	0.848655	0	0.0808169	0.266114	0.605131	1.22282	1.7242	2.8047	0.4621	0.75712	0.019879	0.13847	0.302718	0.568588	0.973778	1.41976	2.66062	1.7151	2.37309	0.938757	1.54622
NCIH2009_LUNG	3.6954	3.16064	1.46609	2.05039	2.66016	3.21765	3.8504	4.49553	5.1261	0.6894	0.693962	0.12417	0.2968	0.433953	0.674298	0.951088	1.30386	1.65234	1.094	1.07758	0.0489866	0.230972	0.480655	0.890504	1.48529	1.8625	2.48309	1.9691	1.02787	0	0.134055	0.334449	0.727898	1.32209	2.01542	3.06537	0.6598	0.77877	0	0.078601	0.267373	0.487639	0.998114	1.54763	2.12265	2.9776	2.98879	1.27179	1.64468
NCIH2023_LUNG	3.4569	3.21012	1.47791	1.99984	2.62995	3.24781	3.96626	4.52108	5.16266	1.4571	0.86425	0.131429	0.297719	0.484555	0.749217	1.15643	1.56859	2.19349	0.4832	0.950511	0.0555599	0.243584	0.45569	0.837876	1.32695	1.72941	2.34148	0.3972	0.787457	0	0.0773286	0.259237	0.547672	1.14108	1.5895	2.53281	0.1764	0.576409	0	0.0639119	0.231064	0.425113	0.880578	1.11819	1.59955	NA	NA	NA	NA
NCIH2030_LUNG	4.9167	3.72377	1.66045	2.31567	2.95833	3.64978	4.351	4.82875	5.44204	0.9753	0.98594	0.199553	0.394641	0.588494	0.913335	1.24998	1.5338	1.94271	1.8416	0.877473	0.0133223	0.13553	0.40336	0.718662	1.27258	1.66038	2.17436	1.0569	0.903247	0.00206052	0.102748	0.331647	0.669776	1.26044	1.73489	2.82262	1.2982	0.434499	0	0.0360019	0.136329	0.321171	0.573459	0.892345	1.17755	2.5802	2.24206	0.826969	1.26606
NCIH2052_PLEURA	2.8877	3.23953	1.46436	2.05561	2.63484	3.27623	3.90928	4.50433	5.17584	1.5696	0.792555	0.114322	0.281167	0.444269	0.733638	1.07625	1.47889	2.02501	1.8074	0.884102	0	0.110955	0.360157	0.710612	1.22319	1.67204	2.42863	0.9725	1.06093	0.00186395	0.144403	0.371354	0.773532	1.33826	1.87339	2.83174	0.9973	0.468905	0	0.0243973	0.126306	0.305753	0.677179	1.00373	1.4192	NA	NA	NA	NA
NCIH2087_LUNG	3.0497	3.21514	1.47422	2.05684	2.62928	3.25836	3.905	4.5288	5.19828	0.7475	0.873741	0.164373	0.357499	0.548138	0.81137	1.08199	1.45517	1.91731	0.7401	1.00536	0.05762	0.250564	0.475887	0.870095	1.41368	1.7654	2.22689	3.0122	1.06358	0.0232395	0.185814	0.402229	0.847019	1.32711	2.06702	3.13251	0.4709	0.624415	0	0.0552356	0.218245	0.427246	0.847526	1.42231	2.19749	NA	NA	NA	NA
NCIH211_LUNG	3.2255	2.98379	1.1795	1.78551	2.41215	3.09365	3.72443	4.41621	4.94394	1.4213	1.3455	0.2968	0.515317	0.77353	1.25645	1.77777	2.07552	2.49139	0.61	0.984868	0	0.121667	0.346464	0.678682	1.15658	1.80398	3.40136	0.6744	0.780081	0	0.0699239	0.235341	0.486074	1.05431	1.60772	2.74759	0.1121	0.4922	0	0.00364796	0.126914	0.300265	0.691163	1.07389	1.58363	3.8559	3.34285	1.43363	2.08689
NCIH2122_LUNG	4.996	4.09511	2.04232	2.65406	3.27983	3.94845	4.52912	5.17995	5.73552	1.71	1.23156	0.266627	0.458761	0.72188	1.05554	1.48085	1.89221	2.30342	0.8178	0.971939	0.0446664	0.212506	0.420155	0.847419	1.44961	1.79009	2.11878	3.0327	1.54188	0.0465509	0.266284	0.578562	1.23432	1.87104	2.79691	3.73305	0.8959	0.815355	0.0136292	0.160443	0.310915	0.637937	1.08669	1.75833	2.19659	3.6813	2.38822	0.867837	1.30318
NCIH2170_LUNG	4.5194	3.68974	1.66931	2.32602	2.99244	3.61631	4.32613	4.86226	5.33748	0.9193	0.998657	0.298587	0.48428	0.685715	0.976788	1.27348	1.51696	1.92162	1.7978	0.967112	0.0137118	0.215047	0.418581	0.781753	1.30796	1.79914	2.48343	0.3377	1.22589	0.0108981	0.127337	0.390666	1.04775	1.61845	2.32593	3.40944	2.0307	1.00119	0	0.0784823	0.300088	0.752941	1.43096	2.02339	2.2974	3.5838	3.64983	1.49869	2.43058
NCIH2172_LUNG	1.7525	2.86035	1.20441	1.766	2.27079	2.99886	3.69663	4.41273	4.89311	0.4366	0.774427	0.0804156	0.260055	0.484285	0.740412	1.03006	1.46379	1.93164	0.1918	0.741668	0	0.0484855	0.246385	0.572644	1.03887	1.48427	2.46202	0.3521	0.708875	0	0.0558329	0.190763	0.4444	0.837523	1.37844	2.47417	0.198	0.349213	0	0	0.075313	0.226434	0.435361	0.850283	1.17777	0.9265	2.13557	0.572351	0.989052
NCIH2228_LUNG	2.7224	3.19906	1.60376	2.09112	2.74675	3.27136	3.83259	4.39804	5.15162	0.7983	0.774858	0.0898067	0.320842	0.489469	0.723155	1.01134	1.45007	1.65455	0.9192	0.992688	0.0581287	0.250301	0.514622	0.86323	1.40293	1.75246	2.37286	0.4632	1.13739	0.0171886	0.185833	0.416914	0.870707	1.439	2.26382	3.14911	0.8593	0.718424	0.0041193	0.086954	0.27642	0.469275	0.940589	1.17719	2.05297	3.0723	2.93217	1.26961	1.91936
NCIH226_LUNG	2.0162	3.29222	1.66264	2.07829	2.74637	3.44329	3.95372	4.47969	5.16772	0.6322	0.826561	0.170254	0.33183	0.519805	0.765261	1.02176	1.44971	2.03315	0.2167	0.955466	0.0453069	0.240872	0.492456	0.762729	1.2016	1.6707	2.37106	0.3049	0.534925	0	0.0690559	0.22019	0.431793	0.730946	1.27692	1.87072	0	0.51846	0	0.0493822	0.206261	0.389706	0.699478	0.993397	1.29046	NA	NA	NA	NA
NCIH2286_LUNG	5.2895	3.87833	1.82942	2.48181	3.10176	3.70602	4.36953	4.89248	5.61161	0.8707	0.816686	0.169972	0.332936	0.525411	0.780982	1.0625	1.39846	1.79741	2.0052	1.25468	0.052185	0.292609	0.635509	1.10009	1.61045	2.06097	2.77649	2.8138	1.07391	0.025157	0.178686	0.386925	0.857077	1.37706	1.9695	3.03518	1.2231	0.481468	0	0.0201003	0.110696	0.322227	0.681671	1.02043	1.29131	4.9054	3.69466	1.81717	2.74019
NCIH23_LUNG	4.2066	3.3842	1.5049	2.08004	2.73603	3.45959	4.07505	4.59046	5.17636	1.3268	0.985141	0.18858	0.401728	0.595807	0.92442	1.25939	1.53525	1.92952	0.7626	1.01752	0.0347751	0.225372	0.484183	0.844891	1.42112	1.83945	2.37387	1.0566	0.945789	0.0180578	0.135061	0.349692	0.698366	1.27802	1.87336	3.00883	0	0.421979	0	0.00926943	0.101354	0.264986	0.504001	0.97313	1.22931	NA	NA	NA	NA
NCIH2444_LUNG	2.3125	2.5455	1.13492	1.64746	2.05528	2.66596	3.33032	4.01387	4.68812	0.5609	0.697255	0.116118	0.298973	0.436555	0.685951	0.980965	1.26115	1.6555	0.528	1.08076	0.0321723	0.224269	0.443892	0.90767	1.55345	1.9102	2.70816	1.2551	0.937757	0.0201754	0.144502	0.341107	0.662952	1.27731	1.92532	3.10916	0.4111	0.847445	0.0189306	0.148035	0.2869	0.562562	1.1242	1.81938	2.65559	3.0533	2.33661	0.933527	1.51108
NCIH2452_PLEURA	3.558	3.30885	1.61051	2.07914	2.74671	3.40365	3.96329	4.48435	5.17195	0.7924	0.841704	0.135727	0.328407	0.51638	0.80668	1.11271	1.4819	1.84246	1.0389	0.746127	0	0.100282	0.31584	0.645781	1.04945	1.53497	2.05443	0.8245	0.602743	0	0.0735493	0.235247	0.433654	0.772736	1.32062	2.04254	0.7658	0.4294	0	0.0125294	0.102084	0.289657	0.532476	0.900705	1.24039	3.7125	2.84835	0.92002	1.70867
NCIH28_PLEURA	3.0959	2.62782	1.05787	1.61246	2.07565	2.75195	3.53785	4.22925	4.86081	1.0399	1.14205	0.199739	0.408005	0.627165	0.978909	1.48006	1.87828	2.35127	1.327	0.978207	0.0346585	0.192463	0.439154	0.76268	1.35488	1.75376	2.38585	1.3218	0.484635	0	0.0473265	0.150974	0.350203	0.688818	1.22244	2.04219	1.7382	0.64819	0	0.0708759	0.242005	0.456452	0.871412	1.11358	1.81777	NA	NA	NA	NA
NCIH3255_LUNG	2.8736	3.40581	1.48437	2.0516	2.74184	3.41759	4.2489	4.72242	5.24806	1.4275	1.02219	0.156387	0.406238	0.6478	0.938352	1.27006	1.57116	2.14139	3.9472	1.59103	0.0798611	0.335497	0.736975	1.37403	1.84984	2.3798	3.30634	0.5055	1.36698	0.020761	0.194839	0.492045	1.08819	1.70314	2.81892	3.24857	4.0635	2.39161	0.07885	0.265339	0.770593	1.52603	2.64261	3.72686	4.24515	2.9401	2.37402	1.16103	1.54884
NCIH358_LUNG	2.9418	3.46721	1.61082	2.34797	2.8608	3.49712	4.10997	4.6045	5.18681	1.0482	1.03435	0.257677	0.4366	0.675318	0.968867	1.27105	1.57676	2.06246	0.7506	1.05275	0.0585084	0.246424	0.459399	0.926562	1.50721	1.84207	2.38787	2.4557	1.4214	0.0195258	0.182668	0.412354	1.14842	1.81826	2.84626	3.19916	1.6179	0.828493	0.0134733	0.0697284	0.282904	0.658458	1.08831	1.69449	2.22488	NA	NA	NA	NA
NCIH441_LUNG	2.8905	3.27485	1.63302	2.20687	2.75899	3.28864	3.85538	4.47106	5.13571	1.1125	1.04495	0.223953	0.442258	0.701737	1.00023	1.32039	1.54581	1.93286	0.7499	1.27138	0.0794128	0.333163	0.63773	1.19835	1.67019	2.02673	2.73148	1.6292	1.47642	0.0351566	0.210332	0.504528	1.22769	1.97767	2.99114	3.6249	0.3066	0.970695	0.00535937	0.0541495	0.257508	0.600041	1.07052	1.81952	3.72639	3.3047	2.98862	1.37884	1.83241
NCIH460_LUNG	4.2751	3.7879	1.81698	2.47779	3.09519	3.72265	4.35326	4.74301	5.29108	1.0809	0.823561	0.195964	0.37133	0.543982	0.806451	1.06315	1.39242	1.74723	0.1118	0.576823	0	0.0555867	0.250348	0.534454	0.8178	1.35731	1.8388	0.6252	0.896679	0.0080901	0.0963023	0.299891	0.67442	1.28091	1.85264	2.9871	0.06994	0.499144	0	0.0348179	0.161544	0.357478	0.670506	0.942817	1.29657	NA	NA	NA	NA
NCIH520_LUNG	2.9933	3.4355	1.58032	2.17366	2.66955	3.40368	4.14064	4.66721	5.31953	0.535	1.09954	0.204207	0.427563	0.671103	1.03819	1.39668	1.64509	2.16595	0.7849	0.808862	0	0.13167	0.346618	0.664173	1.18386	1.64989	2.08978	0.1026	1.68528	0.0436323	0.194884	0.606849	1.30894	2.13123	3.17689	4.11229	0	0.441356	0	0.00314603	0.123025	0.304851	0.613507	1.03116	1.5452	3.2016	3.57598	1.66235	2.53423
NCIH522_LUNG	3.5106	3.46465	1.45023	2.1007	2.77485	3.49845	4.26697	4.6743	5.29082	0.6383	1.05147	0.212156	0.406441	0.627075	0.934312	1.34515	1.66329	2.23919	0.8378	0.986749	0.0134912	0.203777	0.459104	0.799659	1.30769	1.75342	2.57166	0.3785	1.09723	0.00482561	0.0968142	0.315817	0.731138	1.47189	2.37526	3.1925	0.4055	0.454681	0	0.0175226	0.109262	0.301005	0.622362	0.996211	1.24559	2.9178	3.13449	0.93209	1.71031
NCIH647_LUNG	3.1829	3.63268	1.6916	2.35166	2.89778	3.53347	4.21636	4.71395	5.29727	0.3716	0.73494	0.122217	0.313187	0.472896	0.693776	0.9722	1.26982	1.64429	1.452	0.844647	0.0346245	0.174955	0.417524	0.725376	1.17907	1.60843	1.98421	0.3915	1.26076	0.0299015	0.192618	0.479602	1.01351	1.62737	2.50447	3.23439	0.2912	0.491579	0	0.0285759	0.15	0.345189	0.679452	1.02018	1.72312	NA	NA	NA	NA
NCIH650_LUNG	3.3292	3.1433	1.233	1.97809	2.61068	3.21414	3.85394	4.46949	5.16418	0.7852	0.874699	0.156146	0.331751	0.518932	0.785919	1.06925	1.51164	2.0848	0	0.735879	0	0.0626839	0.310033	0.609993	1.0493	1.50859	2.34389	0.5544	1.69102	0.0823186	0.335899	0.634666	1.37377	2.26466	3.02436	3.56686	0.04207	0.287582	0	0.000648069	0.0712321	0.17922	0.373519	0.686702	1.09107	NA	NA	NA	NA
NCIH661_LUNG	1.1851	2.97973	1.35872	1.86188	2.35234	3.03285	3.69185	4.46216	5.1615	1.0875	0.886712	0.14848	0.317123	0.486627	0.768026	1.10864	1.54729	2.11191	0.5857	0.977643	0	0.126871	0.396445	0.722409	1.34278	1.84173	2.5747	0.1862	1.10808	0.00295584	0.157732	0.390206	0.851189	1.47292	2.17074	3.10797	0.09786	0.360677	0	0.0125073	0.0943606	0.222662	0.407933	0.817365	1.20391	2.6998	2.89898	0.981729	1.66991
NCIH727_LUNG	2.1313	3.16802	1.28769	1.96658	2.60849	3.21373	3.905	4.51044	5.23842	1.3035	1.07102	0.193172	0.407506	0.656683	1.00059	1.35707	1.64378	2.23125	1.0985	1.22987	0.0454977	0.260023	0.59596	1.04697	1.55905	2.00537	2.92897	1.7299	2.22347	0.102594	0.576858	1.15948	1.9702	3.02493	3.65133	4.55916	0.3191	0.635727	0	0.0703318	0.248301	0.4621	0.891959	1.17279	1.79668	1.357	3.13459	1.27151	1.772
NCIH747_LARGE_INTESTINE	4.1782	3.46279	1.62016	2.13399	2.8104	3.49708	4.20295	4.68592	5.28878	1.5524	0.99772	0.20293	0.35066	0.56261	0.868	1.29204	1.60812	2.07881	1.2293	1.26929	0.0793533	0.332553	0.639747	1.19254	1.66697	2.04328	2.63852	3.9755	2.07967	0.185994	0.597286	1.14044	1.72528	2.5053	3.63055	4.55949	0.8585	1.27482	0	0.176773	0.356264	0.972524	1.55025	2.59935	3.99991	NA	NA	NA	NA
NCIH810_LUNG	1.5995	2.97543	1.16982	1.80132	2.3253	3.07996	3.7453	4.47056	5.15692	1.3572	1.28429	0.300395	0.54627	0.787559	1.11088	1.53589	2.00977	2.58746	0.2285	0.806578	0	0.0707237	0.3471	0.695154	1.1873	1.60617	2.13227	0.1913	0.7211	0	0.0631302	0.253097	0.522898	1.00446	1.40577	2.47202	0.1621	0.282008	0	0	0.0705939	0.20527	0.372767	0.680037	1.1162	3.0313	3.15118	1.21384	1.59025
NCIN87_STOMACH	6.109	4.04147	1.91043	2.5471	3.20746	3.905	4.53076	5.10474	5.6805	0.8738	1.34559	0.297505	0.537026	0.804264	1.27009	1.64469	2.07646	2.8815	2.0389	1.34675	0.0832729	0.33625	0.731839	1.21492	1.7346	2.04372	2.70742	1.7723	2.28688	0.147772	0.603731	1.23361	1.96948	3.19501	4.01736	4.56841	0.9619	0.927051	0.014447	0.177618	0.363308	0.753592	1.17182	1.77049	2.2038	NA	NA	NA	NA
NCO2_HAEMATOPOIETIC_AND_LYMPHOID_TISSUE	4.4584	3.31749	1.3408	2.09259	2.69513	3.41192	3.96995	4.57011	5.17569	1.2927	1.15373	0.16915	0.330645	0.578516	0.874179	1.4488	2.05971	2.90434	4.2576	1.71068	0	0.173406	0.466068	0.997108	1.84188	3.09312	4.25833	3.0029	2.19491	0.0822874	0.391608	1.04753	1.6958	3.19248	3.52314	4.86556	1.5548	0.867318	0	0.0982454	0.348975	0.737467	1.1062	1.5452	2.06464	4.4747	4.10096	1.62984	2.65071
NIHOVCAR3_OVARY	2.8123	3.0346	1.25501	1.82062	2.46719	3.09437	3.75017	4.49856	5.17179	0.9727	0.936727	0.17418	0.366942	0.580874	0.811942	1.19079	1.5288	2.11114	2.2222	1.3975	0.142116	0.3816	0.757592	1.36058	1.67454	1.99209	2.62076	1.5972	0.823154	0	0.10228	0.288392	0.555067	1.18834	1.73407	2.82259	1.1932	0.990316	0.0034661	0.145714	0.356731	0.841882	1.24536	1.81038	2.24119	3.6816	2.48621	0.937395	1.51796
NUGC3_STOMACH	4.1622	3.37283	1.32302	2.07342	2.75439	3.45706	4.12707	4.61333	5.23585	1.0673	0.854312	0.153364	0.346555	0.532604	0.83005	1.14749	1.46268	1.79289	0.9751	0.995985	0.0578103	0.241817	0.511612	0.918803	1.42826	1.76838	2.22465	1.6916	1.58517	0.0481365	0.303693	0.728246	1.28814	1.94172	2.70372	3.40398	1.82	0.864109	0	0.145559	0.315706	0.661859	1.06429	1.547	2.16842	4.6195	3.55393	1.66437	2.50384
NUGC4_STOMACH	4.9358	3.90818	1.79697	2.472	3.10695	3.84769	4.50397	4.94801	5.61204	1.0295	1.28007	0.272346	0.492633	0.766033	1.22975	1.53389	1.89559	2.42343	2.712	1.31068	0.0748105	0.336402	0.638225	1.16629	1.66416	2.00515	2.59873	3.634	3.19198	0.382111	1.3831	2.05839	2.96585	4.01406	4.4478	5.00679	2.6443	1.29838	0.0164427	0.18579	0.4621	0.973192	1.5507	2.19864	3.71972	NA	NA	NA	NA
OC314_OVARY	3.573	2.97926	1.36738	1.92857	2.45783	3.09568	3.67216	4.32152	4.91696	0.3713	0.69151	0.116176	0.301626	0.429142	0.672034	0.961991	1.32654	1.65893	0.5346	0.855668	0.0311123	0.192856	0.419024	0.69773	1.20111	1.67438	2.15929	0.09393	0.84853	0	0.0807639	0.304203	0.577179	1.19024	1.73167	2.82173	0.2903	0.451974	0	0.0307062	0.160679	0.358104	0.613174	0.996577	1.41779	NA	NA	NA	NA
OC316_OVARY	3.4983	3.17719	1.46694	2.0548	2.66908	3.2622	3.76201	4.3662	4.92155	0.394	0.823191	0.170855	0.331757	0.513338	0.789604	1.09576	1.4414	1.78609	0.4455	0.833539	0.0296505	0.160394	0.424826	0.717647	1.19193	1.63538	2.00418	0.4868	0.847249	0	0.0771033	0.259852	0.557883	1.21891	1.87338	3.10971	0.3731	0.380996	0	0.0118128	0.110477	0.289675	0.495052	0.901041	1.21206	3.2084	3.30296	1.49868	2.35022
OCIAML2_HAEMATOPOIETIC_AND_LYMPHOID_TISSUE	4.2295	4.04628	1.97479	2.62833	3.21406	3.905	4.58034	5.10804	5.62627	1.1281	1.76234	0.285662	0.561055	0.880535	1.53268	2.30086	2.84539	2.94057	0.2234	1.51761	0	0.119281	0.475794	1.15465	1.90126	3.08666	4.06103	5.9343	3.58059	0.206593	1.05397	1.79014	3.03504	3.66511	4.9779	6.26452	0.02743	0.994507	0	0.0962856	0.363995	0.735249	1.17145	1.87314	2.06509	4.2545	4.85358	2.52379	3.43327
OCIAML5_HAEMATOPOIETIC_AND_LYMPHOID_TISSUE	3.5381	3.91043	1.81679	2.53734	3.09493	3.80414	4.49539	4.96817	5.59773	2.3013	1.66083	0.296653	0.620575	0.8969	1.34569	2.0365	2.82809	3.00494	1.1565	1.11691	0	0.0759999	0.266185	0.681582	1.48504	2.57423	3.60773	3.0387	3.12953	0.149818	0.613218	1.26323	2.68845	3.6482	5.02357	6.13056	1.2901	1.14482	0	0.121035	0.46187	0.967842	1.5452	2.03624	2.10984	4.6729	4.87978	2.67102	3.60785
OCILY10_HAEMATOPOIETIC_AND_LYMPHOID_TISSUE	2.0726	3.24417	1.41613	2.01657	2.6159	3.27802	3.98876	4.53807	5.18552	0.00972	0.865028	0.18576	0.341547	0.515102	0.776134	1.07345	1.53072	2.01499	0.2737	0.696399	0	0.0537017	0.240896	0.554001	0.943312	1.50976	2.05463	0.7839	0.850302	0	0.063204	0.219502	0.523555	1.22705	1.85833	3.1097	0.05276	0.410583	0	0	0.075467	0.283893	0.589715	0.97025	1.26298	NA	NA	NA	NA
OCUM1_STOMACH	4.7362	4.37682	2.07301	2.80333	3.50604	4.24558	4.73811	5.29739	5.86985	0.5085	1.00653	0.171504	0.406754	0.655197	0.954749	1.27457	1.54783	2.05908	0.3956	1.35309	0.0848589	0.299248	0.639519	1.17516	1.66957	1.9476	2.89639	4.2032	2.99554	0.379338	1.13134	1.97043	2.888	3.63611	4.42603	4.99587	0.01577	0.812121	0.0188612	0.148807	0.299986	0.729462	1.02951	1.56815	2.11344	3.2961	2.59663	1.14166	1.50368
OE33_OESOPHAGUS	4.7147	3.63376	1.76397	2.31686	2.85063	3.58726	4.3195	4.74322	5.3101	0.887	0.809739	0.153824	0.331682	0.527055	0.760198	1.04552	1.3492	1.8	1.5313	1.29419	0.0798257	0.299468	0.63741	1.1837	1.66726	2.01449	2.86885	0.9345	1.78138	0.0462494	0.342785	0.756499	1.5877	2.13133	3.03129	4.19547	0.842	0.745481	0.00552179	0.0788587	0.277253	0.599504	1.02851	1.51554	2.10852	4.2414	3.4162	1.35034	2.04185
ONCODG1_OVARY	3.252	2.91922	1.29986	1.81532	2.31899	2.88993	3.66844	4.41434	4.95863	0.6896	0.789313	0.116485	0.2968	0.436543	0.747356	1.05109	1.51635	2.05913	1.508	1.63005	0.140881	0.3816	0.774328	1.50805	1.91291	2.38047	3.14369	0.528	0.99791	0	0.112957	0.32326	0.738701	1.31729	1.85869	2.98418	1.0886	0.956793	0	0.136209	0.318759	0.755634	1.1898	1.77487	2.25015	2.6162	2.51692	0.898176	1.46512
ONS76_CENTRAL_NERVOUS_SYSTEM	1.904	3.10161	1.405	1.94861	2.58119	3.18054	3.77737	4.41071	4.99073	0.2968	1.06615	0.152422	0.339193	0.560919	0.92563	1.41653	1.78889	2.2937	0.6145	0.89095	0	0.147385	0.398581	0.719144	1.28614	1.66583	2.3409	2.8866	1.39854	0.0215485	0.192075	0.485654	1.08111	1.85088	2.60069	3.19596	0.06366	0.821013	0	0.0700799	0.248475	0.61486	1.10698	1.69281	2.2482	2.7183	2.56112	0.977014	1.49917
OPM2_HAEMATOPOIETIC_AND_LYMPHOID_TISSUE	3.1534	3.84418	1.8198	2.55311	3.12758	3.69433	4.41024	4.98762	5.58403	0.9333	2.51734	0.428733	0.968345	1.88482	2.58252	2.90848	3.08388	3.48775	0.6917	0.648484	0	0.0452415	0.222147	0.47771	1.03468	1.53574	2.45519	0.4856	0.841155	0	0.0574197	0.225276	0.549799	1.223	1.67709	3.03019	0.8885	0.586114	0	0.0120099	0.126854	0.376605	0.844625	1.09824	1.73439	4.3124	3.93328	0.926402	1.917
OV90_OVARY	4.5708	3.72013	1.64694	2.26914	2.88914	3.6491	4.35423	4.93107	5.57324	0.8462	1.15013	0.275413	0.426606	0.666861	1.03766	1.50516	1.87809	2.37036	0.2935	1.44448	0.0347766	0.25036	0.637087	1.2113	1.80061	2.34512	3.30093	3.4602	2.14987	0.193986	0.555321	1.11431	1.72884	2.88983	3.41704	4.55875	0	0.441209	0	0.0166634	0.143484	0.301816	0.535441	0.966795	1.54208	2.8504	2.4415	0.843204	1.36519
OVCAR4_OVARY	2.2591	2.31321	1.15197	1.55354	1.87947	2.31147	3.09553	3.78983	4.56896	0.3216	0.726959	0.123012	0.302559	0.459595	0.689578	0.959549	1.29296	1.64346	0.4466	1.21709	0.0581447	0.287196	0.589413	1.08105	1.58307	1.90726	2.49839	0	0.851306	0.0177787	0.106736	0.317883	0.578304	1.15481	1.70319	2.6558	0.3913	0.798054	0.0047839	0.121091	0.311178	0.661978	1.0832	1.55029	2.11584	1.8003	2.36768	0.939685	1.49599
OVCAR8_OVARY	4.0967	2.75678	1.29747	1.80566	2.21802	2.83135	3.51076	4.17077	4.76417	0.6409	0.81747	0.0910277	0.300468	0.496903	0.781164	1.09465	1.48938	2.03611	1.0565	1.16486	0.0109837	0.231723	0.520938	0.94359	1.52128	1.9552	2.72265	0.3024	0.803238	0.00122805	0.102716	0.316987	0.60074	1.11591	1.58971	2.71812	0.532	0.503713	0	0.0285888	0.160336	0.347621	0.686244	0.996586	1.26064	4.2914	3.01328	1.31825	1.75312
OVMANA_OVARY	2.7475	2.57094	1.15611	1.65364	2.04618	2.69523	3.41924	4.13412	4.72696	1.0259	0.937817	0.169797	0.394112	0.566427	0.896923	1.25425	1.51587	1.92781	1.6191	1.79917	0.155591	0.41761	0.942393	1.61705	2.03545	2.59347	3.61991	0.623	1.59553	0.0669207	0.318826	0.55458	1.27965	2.13122	3.13098	3.96964	0.03859	0.917756	0	0.0645799	0.24732	0.536867	1.03561	1.57984	2.37446	2.3485	2.24825	0.833039	1.45439
OVSAHO_OVARY	1.3862	2.45405	1.12875	1.63088	2.04398	2.58374	3.23065	3.85007	4.61663	0.4298	0.915077	0.163486	0.350745	0.542653	0.823628	1.23174	1.54122	2.07525	0.8493	0.997892	0.0354141	0.203124	0.456751	0.8178	1.42847	1.73361	2.22324	0.7329	0.798495	0	0.0724912	0.253787	0.5816	1.17262	1.72869	2.98237	0.1429	0.473037	0	0.0221221	0.156564	0.362592	0.627269	0.984809	1.42036	1.8955	2.358	0.921378	1.42471
OVTOKO_OVARY	2.0471	2.99129	1.33844	1.79688	2.2506	3.04101	3.905	4.5275	5.17873	0.508	0.771595	0.152228	0.327114	0.496988	0.741009	1.05501	1.34509	1.6449	1.9162	1.32532	0.0820943	0.332973	0.641598	1.21746	1.67344	2.04605	2.60598	0.3445	1.11007	0.0469656	0.192003	0.492749	0.938466	1.4863	2.04201	3.0305	0.8693	0.772662	0	0.0424242	0.217115	0.462357	1.00172	1.54228	2.33501	2.6997	2.93628	1.30864	1.76441
P12ICHIKAWA_HAEMATOPOIETIC_AND_LYMPHOID_TISSUE	2.6965	3.10557	1.4227	2.01754	2.61978	3.21129	3.71704	4.4108	5.0581	1.1795	1.68472	0.322625	0.689431	1.11539	1.77567	1.99391	2.40273	2.92222	0.3353	1.92998	0	0.22191	0.572784	1.22	2.4374	3.60398	4.25793	1.7805	0.842862	0	0.0681725	0.311455	0.668997	1.2431	1.67703	2.76109	0.7472	0.566198	0	0.0187625	0.160508	0.418327	0.840281	1.10752	1.75191	5.5533	5.01342	2.82107	3.94319
P31FUJ_HAEMATOPOIETIC_AND_LYMPHOID_TISSUE	2.6454	3.65238	1.68551	2.31571	2.86879	3.53749	4.3277	4.75758	5.39664	0.7637	0.974044	0.167004	0.332985	0.578847	0.851753	1.22739	1.57453	2.58336	0.07896	0.757319	0	0.0494433	0.246494	0.574263	1.13876	1.666	2.57273	3.4009	3.04118	0.315103	0.93579	1.50525	2.82456	3.64217	4.79903	5.8977	0.8033	0.796714	0	0.032678	0.24205	0.64115	1.04772	1.55397	2.06349	3.9479	4.03585	2.07714	2.71224
P3HR1_HAEMATOPOIETIC_AND_LYMPHOID_TISSUE	2.5398	3.26236	1.51288	2.05658	2.64671	3.44296	3.98506	4.51958	5.1696	0.6726	0.867307	0.171139	0.350816	0.524859	0.7922	1.11336	1.56696	2.08509	0.3172	0.786248	0	0.0434477	0.195492	0.53457	0.987622	1.61197	3.0799	0.1024	0.661931	0	0.0479038	0.1907	0.444783	0.882737	1.49995	2.44743	0	0.472154	0	0.0030396	0.111817	0.371317	0.721044	1.04781	1.42006	NA	NA	NA	NA
PANC0203_PANCREAS	3.4803	3.56882	1.81762	2.36271	2.9142	3.56072	4.14141	4.58103	5.25216	1.5713	0.995493	0.171301	0.394024	0.612901	0.872003	1.26468	1.58435	2.00237	1.669	1.47573	0.187467	0.419014	0.867683	1.36744	1.77036	2.16019	2.85172	3.4381	1.54227	0.0660528	0.334491	0.883649	1.50828	1.93502	2.46742	3.52642	1.0194	0.59127	0.0129349	0.0653666	0.232626	0.4621	0.878335	1.33667	2.07185	2.7868	1.95168	0.909171	1.32415
PANC0327_PANCREAS	4.3483	3.43835	1.66973	2.28088	2.86709	3.48626	3.97827	4.51862	5.17071	0.6478	1.00139	0.197915	0.413648	0.635288	0.925656	1.27049	1.57066	1.94497	0.9077	1.25405	0.0802461	0.298638	0.639656	1.20608	1.6689	1.98915	2.54711	1.2338	1.79682	0.150902	0.468178	1.06164	1.61377	2.13606	3.19601	3.94032	0.4879	0.750142	0	0.0841495	0.27404	0.557365	0.997612	1.54428	2.11032	3.4648	3.0971	1.42734	2.01452
PANC0403_PANCREAS	2.6612	3.67161	1.82868	2.37921	3.03977	3.60744	4.22954	4.73483	5.29732	0.7045	0.797351	0.162349	0.332426	0.516109	0.747361	1.0319	1.39966	1.78793	0.7926	1.33459	0.102189	0.365938	0.747817	1.27526	1.72653	1.98161	2.52118	1.4602	1.87421	0.19209	0.610982	1.20079	1.68595	2.27534	3.2715	4.19196	0.494	0.653756	0.0066148	0.0830233	0.272825	0.486854	0.905333	1.45282	2.1021	1.7691	2.5769	1.16493	1.5696
PANC1005_PANCREAS	3.2431	3.7178	1.80312	2.47355	3.0621	3.6884	4.27469	4.68736	5.29863	1.0935	1.00269	0.2968	0.438032	0.678325	0.936395	1.27147	1.54704	1.92781	1.4284	1.1813	0.0816321	0.328163	0.635254	1.08485	1.574	1.84399	2.37707	2.0182	1.50935	0.0467023	0.213154	0.576969	1.24579	1.75955	2.54784	3.48507	0.5347	0.624431	0	0.0788714	0.269886	0.461992	0.925235	1.29557	2.0273	3.5233	3.29499	1.56028	2.41708
PATU8902_PANCREAS	2.4817	3.7745	1.97174	2.54966	3.1715	3.69613	4.27261	4.71462	5.29376	1.3212	1.10713	0.298918	0.484436	0.747047	1.04376	1.33749	1.59842	2.11625	0.9396	0.987852	0.055287	0.238425	0.454927	0.845363	1.4479	1.79011	2.37587	1.4749	1.54143	0.0277013	0.222831	0.624987	1.31838	1.97038	3.0024	3.56089	0.0789	0.812559	0	0.0704749	0.274972	0.632001	1.08917	1.6151	2.12486	NA	NA	NA	NA
PC14_LUNG	4.4138	3.47266	1.67375	2.28187	2.80388	3.46967	4.14328	4.60558	5.26463	1.5768	0.844101	0.116805	0.298987	0.474345	0.773441	1.10159	1.51762	1.94307	3.3372	1.29566	0.0595424	0.25035	0.592763	1.08687	1.65673	1.97266	2.70664	1.2008	1.33658	0.0297169	0.201426	0.50376	1.14057	1.68998	2.47257	3.42924	3.7177	1.53908	0.0530746	0.262773	0.49016	1.18581	1.81893	2.39898	3.75879	NA	NA	NA	NA
PC3_PROSTATE	2.0787	3.18723	1.529	2.0431	2.6069	3.22822	3.905	4.46133	5.14591	0.4745	0.794833	0.116368	0.312123	0.459429	0.747772	1.05905	1.4454	1.78723	1.6719	0.987385	0.0453699	0.211864	0.423596	0.806801	1.37921	1.76758	2.37787	0.2844	1.44394	0.0233367	0.223937	0.576569	1.22676	1.85455	2.75942	3.1961	0.5852	0.575893	0	0.0637972	0.257641	0.427751	0.842718	1.13832	2.01321	1.9126	2.34179	0.920154	1.49863
PFEIFFER_HAEMATOPOIETIC_AND_LYMPHOID_TISSUE	3.259	3.09696	1.45698	1.99771	2.51243	3.17532	3.85994	4.46217	5.07481	0.7562	1.42336	0.221752	0.408023	0.710335	1.05174	1.81284	2.8988	3.11377	1.7467	1.2697	0	0.0613683	0.334401	0.866926	1.61504	2.41954	3.74663	0.2601	0.807013	0	0.0649946	0.259358	0.555364	1.20531	1.73016	2.80202	1.171	0.599073	0	0.0328838	0.18588	0.461863	0.864416	1.1251	1.78062	NA	NA	NA	NA
PK1_PANCREAS	4.3709	3.92196	1.90943	2.66062	3.24451	3.7616	4.35421	4.88925	5.33698	0.6571	0.964433	0.256193	0.418998	0.631485	0.919231	1.24335	1.51276	1.88114	1.1932	1.13852	0.0605786	0.259604	0.59784	1.09334	1.61454	1.90936	2.37242	1.5048	1.16459	0.0205703	0.19184	0.485939	1.04934	1.54741	2.0354	3.01959	0.5614	0.841256	0	0.160787	0.318704	0.660438	1.12289	1.75441	2.15944	3.4797	2.90935	1.1843	1.63508
PK45H_PANCREAS	3.7247	3.27823	1.49478	2.05287	2.66929	3.37156	4.00287	4.52615	5.16146	1.175	0.869468	0.123339	0.316128	0.505824	0.784577	1.07082	1.52388	2.21365	1.4521	0.949434	0	0.135417	0.388546	0.807429	1.39211	1.80163	2.46006	3.606	1.51527	0.00425224	0.20142	0.512764	1.23031	1.9703	2.98608	3.50992	0.3102	0.549734	0	0.0326929	0.150165	0.355821	0.741772	1.11319	1.82149	2.0877	2.15804	0.848942	1.2748
PK59_PANCREAS	3.0683	3.63678	1.60756	2.23696	2.86064	3.60369	4.34993	4.73816	5.32853	0.8059	1.13886	0.298825	0.518414	0.764243	1.03417	1.44918	1.62946	2.11227	0.8084	1.45473	0.0455358	0.249386	0.58804	1.20421	1.74563	2.22496	3.57537	1.0042	1.88629	0.102616	0.485876	1.1148	1.63897	2.34557	3.25518	4.08957	0.2714	0.972813	0.0330294	0.178286	0.378731	0.79764	1.41844	1.87262	2.44433	2.1066	2.22626	0.92355	1.50765
PL45_PANCREAS	4.2099	3.33922	1.67243	2.28373	2.81108	3.40046	3.91418	4.47059	5.11409	0.7401	1.04789	0.266962	0.420046	0.647615	1.00971	1.33425	1.57119	2.02632	1.2078	1.1656	0.0931438	0.292669	0.595945	1.08124	1.57572	1.88038	2.47637	1.7413	1.63546	0.0649321	0.336232	0.847819	1.53291	2.05824	2.78963	3.61325	0.3004	0.49304	0	0.0528399	0.193777	0.40395	0.725564	1.06874	1.77481	3.4861	3.3839	1.69374	2.50035
PLCPRF5_LIVER	4.0595	3.38676	1.55503	2.08875	2.73716	3.45203	4.15984	4.60896	5.22591	0.6843	1.02277	0.274087	0.427018	0.651341	0.946193	1.32027	1.55026	2.0953	0.8137	0.819637	0	0.101624	0.340205	0.688183	1.19244	1.6504	2.05086	0.8398	1.76112	0.0756503	0.341807	0.929083	1.57	2.35218	3.2701	4.20881	0.3737	0.408304	0	0.0121955	0.12295	0.288412	0.531371	0.902479	1.29654	2.4007	2.47647	0.918221	1.44457
PSN1_PANCREAS	3.4967	3.64223	1.8193	2.46665	2.99474	3.57302	4.20673	4.66534	5.28878	0.5187	1.02862	0.27943	0.454154	0.679636	0.968936	1.30333	1.54003	2.0753	0.1458	0.900892	0	0.115902	0.417917	0.748935	1.21624	1.73771	2.38331	2.4693	2.28505	0.145606	0.503822	1.23372	1.96912	3.0197	3.69567	4.56427	0.2199	0.645075	0	0.0640464	0.258772	0.494196	0.875691	1.08002	1.41856	NA	NA	NA	NA
QGP1_PANCREAS	3.341	3.25979	1.44876	2.04996	2.62838	3.24525	4.00714	4.56073	5.24123	1.5339	1.21941	0.212067	0.432741	0.699565	1.033	1.53085	2.07621	2.89921	0.6628	0.790568	0	0.0855667	0.328935	0.694825	1.15922	1.57682	2.15593	3.5502	1.55122	0.0277033	0.12472	0.448946	1.24003	2.07696	3.19601	4.34971	0.7446	0.608911	0	0.0405481	0.198004	0.407188	0.881236	1.17741	1.87502	NA	NA	NA	NA
RAJI_HAEMATOPOIETIC_AND_LYMPHOID_TISSUE	1.9767	3.32023	1.63615	2.15041	2.75145	3.44673	3.9409	4.46196	5.12468	0.4082	1.06549	0.297012	0.470456	0.70561	1.00152	1.34616	1.72042	2.29697	0.0146	0.639416	0	0.0579766	0.270831	0.554456	0.907995	1.4509	1.95352	0.2204	0.725799	0	0.056547	0.216701	0.500439	1.14272	1.67087	2.52624	0.218	0.430575	0	0.00466786	0.0955437	0.35849	0.672596	1.00529	1.41996	NA	NA	NA	NA
RD_SOFT_TISSUE	4.2745	3.51391	1.53294	2.23306	2.80681	3.4757	4.20143	4.71383	5.29734	1.6448	1.32648	0.285038	0.526907	0.752883	1.26128	1.73556	2.07557	2.52252	0.8706	1.15232	0	0.188253	0.48386	0.987741	1.53501	2.05341	3.11667	2.5031	1.78547	0.0689759	0.314972	0.620731	1.39723	2.36148	3.14588	3.64933	0.1262	0.270986	0	0	0.0462735	0.155544	0.373576	0.639035	1.04011	NA	NA	NA	NA
REH_HAEMATOPOIETIC_AND_LYMPHOID_TISSUE	3.0737	3.16151	1.43189	2.05838	2.62007	3.25873	3.84972	4.4602	4.9849	0.8788	0.828736	0.132188	0.320402	0.491422	0.753759	1.06128	1.5109	2.13291	0.00713	0.507764	0	0.00105976	0.0769607	0.37705	0.794757	1.41213	2.05243	0.04644	1.56913	0.0291697	0.18681	0.478875	1.17575	1.96945	3.29155	4.49056	0.1718	0.490959	0	0.00497159	0.0841477	0.323514	0.670396	1.0481	1.61706	NA	NA	NA	NA
RERFGC1B_STOMACH	1.4162	2.64412	1.17766	1.67238	2.07056	2.75481	3.50194	4.22956	4.75505	1.5338	1.20334	0.260162	0.496988	0.753921	1.06013	1.45731	1.7828	2.2659	2.1467	1.23399	0.0491143	0.299071	0.639509	1.18834	1.61368	1.95309	2.54306	1.7254	1.04033	0	0.0761795	0.2843	0.625909	1.25992	1.96953	3.11809	0.4351	0.784001	0.032929	0.177773	0.341152	0.615826	1.01014	1.54852	2.10746	NA	NA	NA	NA
RERFLCAI_LUNG	4.175	3.31359	1.54304	2.18113	2.77166	3.40405	3.9908	4.51943	5.10174	0.675	0.771773	0.120089	0.316873	0.449738	0.687414	0.981079	1.41947	1.90397	0	0.76728	0	0.0896271	0.324059	0.627871	1.04292	1.54468	2.05047	1.0537	0.913673	0.00392573	0.114443	0.319482	0.627332	1.2459	1.72539	2.98941	0.2999	0.493952	0	0.0327087	0.125627	0.310328	0.55116	0.973962	1.5452	2.9952	3.55908	1.76635	2.64084
RERFLCMS_LUNG	3.202	3.1572	1.64633	2.08315	2.64472	3.22969	3.84014	4.3541	4.91683	0.4693	0.877684	0.191699	0.363181	0.549436	0.798297	1.08427	1.48778	1.84246	0.06091	0.698757	0.013096	0.147055	0.347033	0.636119	0.95627	1.43254	1.84893	NA	NA	NA	NA	NA	NA	NA	NA	NA	0	0.281185	0	0	0.0716096	0.212017	0.390206	0.687393	1.1245	NA	NA	NA	NA
RKO_LARGE_INTESTINE	4.4812	3.68064	1.55134	2.23273	2.89023	3.63633	4.35311	4.76625	5.32996	0.8444	1.06038	0.195501	0.389112	0.581144	0.873623	1.42003	1.97572	2.54337	0.6394	0.692968	0	0.0490966	0.245173	0.552821	0.985736	1.48437	1.99486	2.2005	1.71903	0.0281128	0.185979	0.554497	1.23869	2.21322	3.15134	4.21788	0.06025	0.360892	0	1.00741e-05	0.0930792	0.254777	0.443663	0.824924	1.29106	3.213	3.32635	1.26697	1.77326
RL952_ENDOMETRIUM	3.2136	3.60773	1.68036	2.31577	2.85297	3.57451	4.27481	4.72617	5.29171	1.2066	0.666585	0.108654	0.233127	0.417305	0.6478	0.957126	1.27743	1.65404	1.6957	1.12865	0.053611	0.241969	0.482151	1.01331	1.57643	1.91551	2.40384	2.7961	1.31309	0.00409504	0.133035	0.44387	0.949048	1.67676	2.52256	3.22361	1.5385	0.979488	0.00310838	0.0830074	0.289682	0.757274	1.42027	1.91597	2.34156	2.1034	2.80687	0.941282	1.5029
RPMI7951_SKIN	5.8391	3.64775	1.74557	2.3494	3.02501	3.53589	4.2295	4.6859	5.28931	0.9825	0.681031	0.0962427	0.270784	0.427565	0.65719	0.913071	1.28336	1.62752	0.8065	0.679553	0	0.046394	0.240709	0.595893	1.0493	1.47205	2.07827	1.1178	1.24355	0	0.127398	0.344633	0.728043	1.47282	2.51312	3.25511	0.172	0.326026	0	0.00743009	0.0717574	0.222336	0.437526	0.684709	1.06373	NA	NA	NA	NA
RPMI8402_HAEMATOPOIETIC_AND_LYMPHOID_TISSUE	3.1359	3.29969	1.44046	2.09635	2.69412	3.27906	3.99701	4.58133	5.20216	1.8775	1.63115	0.342064	0.663851	1.06789	1.52887	2.00085	2.67181	2.92465	1.0333	1.59265	0.000199547	0.219007	0.460737	1.15455	1.96847	3.11682	4.03614	0.6701	1.16424	0.00416315	0.148051	0.371539	0.841214	1.4573	2.2018	3.25854	0.6156	0.714736	0	0.062376	0.287919	0.674701	0.998661	1.17156	1.78101	5.2731	4.8241	2.82102	3.4958
RT112_URINARY_TRACT	4.3543	3.62816	1.6859	2.31575	2.859	3.56399	4.26387	4.72431	5.30185	2.1877	1.23758	0.297057	0.510381	0.786967	1.10056	1.49866	1.81892	2.09472	1.0985	1.27105	0.0455195	0.266051	0.637686	1.21269	1.71896	1.94338	2.46989	1.6626	1.54541	0.0465522	0.284308	0.66059	1.29988	1.93861	2.70911	3.33278	0.3784	1.09758	0.0351711	0.218264	0.534502	0.905441	1.50397	2.0309	2.21657	3.78	2.84674	1.25482	1.63178
RT4_URINARY_TRACT	4.2034	3.71768	1.81795	2.50646	3.05995	3.62885	4.33784	4.71741	5.29265	1.0211	0.995176	0.170942	0.371598	0.587858	0.890221	1.30076	1.57052	2.08032	3.5666	1.3996	0.0347917	0.275142	0.589475	1.18059	1.73493	2.17517	3.29088	1.6026	1.30316	0.0236718	0.19674	0.488154	1.14314	1.72803	2.52241	3.19956	1.6683	0.997047	0.0234898	0.177982	0.378375	0.841888	1.41958	2.0198	2.20723	3.1885	3.01727	1.26697	1.69833
RVH421_SKIN	4.0161	3.37573	1.6624	2.08645	2.77204	3.44288	4.00221	4.59035	5.24465	0.329	0.79487	0.115336	0.322002	0.497243	0.747925	1.06016	1.46899	1.8117	0	0.60393	0	0.0453407	0.207038	0.51408	0.908379	1.42954	2.00841	2.5274	2.94559	0.358215	1.36704	2.13525	2.90199	3.44032	3.92581	4.8812	0.05907	0.297275	0	0	0.0416446	0.204686	0.437432	0.746448	1.09947	1.1385	2.15216	0.838287	1.40739
SBC5_LUNG	2.6699	3.29751	1.40748	2.04256	2.65346	3.28488	4.01124	4.57784	5.20142	0.6521	1.21568	0.284799	0.425403	0.663375	1.06288	1.48447	1.97438	2.37419	0.04244	0.650289	0	0.0494574	0.24788	0.558636	1.00214	1.45202	1.90421	0.5487	1.15506	0.0168781	0.114041	0.30649	0.74491	1.47656	2.37191	3.18876	0.1555	0.500832	0	0.0278343	0.146176	0.376987	0.691573	1.06448	1.5452	3.3657	3.21089	0.926426	1.61849
SCABER_URINARY_TRACT	3.4438	3.57139	1.64691	2.15109	2.84427	3.57702	4.24011	4.71652	5.28947	1.0551	0.721462	0.11682	0.303536	0.436694	0.658387	1.01266	1.31561	1.71001	1.6172	1.32695	0.173606	0.371221	0.789268	1.30504	1.71332	1.93342	2.41134	1.7235	1.53973	0.05443	0.226106	0.598683	1.2364	1.93046	3.02589	3.95742	2.0435	1.28249	0.034415	0.204023	0.465072	1.12044	1.76963	2.10505	2.30176	2.5283	2.20522	0.919238	1.35388
SCC25_UPPER_AERODIGESTIVE_TRACT	4.46	3.55688	1.67565	2.20727	2.83292	3.50153	4.22384	4.71271	5.28875	NA	NA	NA	NA	NA	NA	NA	NA	NA	1.1035	1.25281	0.0805921	0.275043	0.625457	1.18896	1.66991	1.95741	2.58708	0.494	1.30562	0.0471389	0.260556	0.535912	1.15286	1.67512	2.22105	3.11451	NA	NA	NA	NA	NA	NA	NA	NA	NA	NA	NA	NA	NA
SCC9_UPPER_AERODIGESTIVE_TRACT	4.7346	3.46218	1.67587	2.09427	2.79378	3.48106	4.2042	4.66149	5.23993	1.2564	0.852059	0.118016	0.3093	0.516027	0.811631	1.05819	1.46224	1.71008	1.3741	1.29784	0.103805	0.325858	0.685918	1.21067	1.67027	1.99066	2.53703	1.6772	0.906117	0	0.102478	0.320314	0.669328	1.2459	1.75985	2.7538	2.1038	1.30958	0.0332867	0.19809	0.491606	1.1029	1.77485	2.09636	2.37693	NA	NA	NA	NA
SF126_CENTRAL_NERVOUS_SYSTEM	2.7719	3.30975	1.54509	2.11242	2.7577	3.36855	3.94441	4.49536	5.15284	0.9526	0.665819	0.118963	0.297365	0.436624	0.640824	0.891697	1.23051	1.5768	0.5959	0.651347	0	0.10767	0.317708	0.571185	0.912911	1.35931	1.76566	0.2737	0.668448	0	0.0622706	0.221682	0.451269	0.843912	1.5049	2.65169	0.07066	0.271536	0	0	0.0829458	0.206813	0.380701	0.63371	1.04313	3.7926	3.09562	1.33453	1.88326
SF295_CENTRAL_NERVOUS_SYSTEM	3.2674	3.25027	1.66738	2.16595	2.72721	3.36201	3.86068	4.39485	4.95113	0.9258	0.90276	0.171353	0.336388	0.545269	0.809262	1.17971	1.48984	1.80338	0.4257	0.649441	0	0.0654488	0.271988	0.594964	0.905621	1.41391	1.80303	0.466	0.524452	0	0.0664258	0.194592	0.37139	0.691188	1.22506	2.46975	0.1438	0.325782	0	0.00849139	0.0789811	0.22291	0.437478	0.731981	1.09896	2.844	3.02245	1.4986	2.05094
SH10TC_STOMACH	2.8494	3.44776	1.66677	2.27976	2.82064	3.48383	4.07543	4.57291	5.24067	0.4969	0.79786	0.148243	0.317579	0.515303	0.756105	1.02463	1.35569	1.71007	0.4559	0.846549	0.0337648	0.194782	0.437807	0.718319	1.16248	1.58181	2.00672	0.04748	1.21103	0.0320523	0.211066	0.499606	1.03061	1.54842	2.20564	3.15567	0.1529	0.271032	0	0	0.0700894	0.205717	0.38172	0.668917	1.05217	1.4957	2.96511	1.25714	1.76318
SHP77_LUNG	3.0618	3.11891	1.40859	1.98279	2.48346	3.17796	3.88035	4.529	5.15553	0.1697	0.989162	0.193324	0.341354	0.526205	0.844142	1.27988	1.77522	2.31594	0.2412	0.600486	0	0.0536279	0.247925	0.531755	0.86147	1.36801	1.79475	0.2575	0.877196	0	0.0622389	0.192084	0.535798	1.2269	1.85357	3.00916	0.2221	0.341784	0	0	0.0829524	0.228613	0.435737	0.761108	1.17714	1.4702	3.24828	0.926423	1.84395
SIGM5_HAEMATOPOIETIC_AND_LYMPHOID_TISSUE	4.1762	4.04167	1.97814	2.60457	3.20806	3.84338	4.53008	5.16559	5.85883	2.8203	1.76298	0.297468	0.640982	1.00637	1.53381	2.07642	2.58807	2.96099	3.1197	1.20153	0	0.0976528	0.346396	0.859588	1.50137	2.38293	3.57561	6.4934	3.02059	0.194333	0.67072	1.50822	2.89184	3.64221	4.55752	5.70838	1.9143	0.91063	0	0.0515458	0.33442	0.751953	1.12864	1.5546	2.06577	5.4087	4.75175	2.77465	3.58333
SIMA_AUTONOMIC_GANGLIA	2.3687	2.69051	1.06872	1.64733	2.06659	2.8007	3.45767	4.24295	4.92927	2.8915	1.71667	0.408196	0.734376	1.175	1.59089	2.01025	2.31918	2.91487	1.0497	0.960014	0	0.0853514	0.375088	0.762764	1.33997	1.78039	2.69797	1.7358	1.24896	0.00269208	0.145248	0.352785	0.8398	1.53714	2.51911	3.23217	0.1907	0.442469	0	0	0.0584513	0.175221	0.437454	1.0371	1.55327	4.8066	3.6507	1.27464	2.0884
SJRH30_SOFT_TISSUE	3.367	3.10654	1.35972	1.9785	2.55533	3.13569	3.73442	4.44825	5.17603	1.8406	1.17705	0.169348	0.346247	0.637562	1.02988	1.55345	2.00402	2.33735	0.1909	0.958927	2.88811e-05	0.137217	0.448551	0.806397	1.35498	1.79004	2.38591	0.5556	1.22806	0	0.102822	0.318314	0.723279	1.52902	2.52863	3.27068	0.1233	0.281975	0	0	0.046134	0.176592	0.3817	0.605033	0.98082	NA	NA	NA	NA
SJSA1_BONE	3.2033	3.30605	1.60069	2.07107	2.66768	3.35436	3.94106	4.53136	5.27053	1.5288	0.717716	0.154689	0.31986	0.484989	0.70145	0.959659	1.30994	1.64495	1.3996	0.674656	0	0.070572	0.296179	0.566832	0.927041	1.52389	2.02046	0.833	0.506604	0	0.0631348	0.192761	0.406854	0.689284	1.22867	2.04906	0.4775	0.438769	0	0.00255012	0.0752851	0.227795	0.47632	0.814819	1.13396	NA	NA	NA	NA
SKBR3_BREAST	3.3439	3.46291	1.64335	2.2269	2.80096	3.49975	4.1639	4.59251	5.28904	0.7471	0.832211	0.11271	0.310113	0.492174	0.787743	1.10085	1.49661	2.03779	0.4847	0.911508	0	0.133523	0.352671	0.720193	1.2754	1.79163	2.46057	0	0.467835	0	0.054367	0.127563	0.333633	0.688858	1.20292	1.83806	0.6481	0.777073	0	0.0746668	0.247523	0.49012	1.0481	1.62299	2.28895	4.3951	3.15383	1.35208	1.905
SKCO1_LARGE_INTESTINE	3.9465	4.04938	1.88442	2.55442	3.21668	3.95628	4.59626	5.17975	5.75793	1.1108	0.996445	0.284812	0.419387	0.656285	0.912577	1.2749	1.56723	2.1918	1.7353	1.39467	0.0601643	0.316259	0.640604	1.19776	1.76661	2.2255	3.31251	2.6927	2.65291	0.357716	0.8398	1.59426	2.44317	3.54157	4.2025	4.70403	0.7601	1.21892	0.0187455	0.188322	0.398657	1.00873	1.56202	2.04666	2.64851	NA	NA	NA	NA
SKES1_BONE	2.7715	2.99375	1.27301	1.85797	2.48287	3.06125	3.69568	4.46087	4.94228	1.9883	1.54923	0.27726	0.580611	0.871571	1.51473	1.99399	2.27619	2.8829	1.0395	1.09792	0	0.0955208	0.419521	0.837545	1.4449	1.95976	3.22694	0.7745	0.607871	0	0.0573631	0.190557	0.373249	0.755754	1.37033	2.46967	0.8541	0.470268	0	0	0.0565997	0.220041	0.590004	1.13073	1.71525	5.3432	4.35067	2.52451	3.0312
SKHEP1_LIVER	1.9799	3.31165	1.46616	2.0531	2.61989	3.43121	4.06322	4.56381	5.28699	0.8338	0.854946	0.137617	0.329153	0.508057	0.765614	1.0856	1.46368	2.0596	0	0.601991	0	0.0366382	0.194346	0.533432	0.976429	1.3995	1.90922	1.2855	0.994642	0	0.0985751	0.318473	0.702802	1.28691	1.9241	3.12766	0.3647	0.377049	0	0.00864943	0.0788152	0.254872	0.532498	0.887011	1.20041	1.9584	2.34481	0.863394	1.35017
SKLMS1_SOFT_TISSUE	3.9869	3.52909	1.67149	2.25776	2.82269	3.49784	4.17562	4.71255	5.24787	1.8429	0.881252	0.0827461	0.231026	0.472152	0.747397	1.09791	1.51089	2.26815	1.0581	0.740895	0	0.0554599	0.282485	0.627727	1.0493	1.49778	2.06118	1.6815	0.978908	0	0.120724	0.34008	0.672241	1.25464	1.88319	3.06582	1.0627	0.460687	0	0.0192011	0.110664	0.324132	0.597966	0.968634	1.20467	NA	NA	NA	NA
SKLU1_LUNG	4.1513	3.24772	1.57133	2.09968	2.71291	3.32964	3.85895	4.41583	5.16548	1.1	0.762873	0.142118	0.332165	0.504028	0.702528	0.975144	1.32621	1.64488	1.7584	0.855612	0.00134976	0.146985	0.373494	0.692061	1.20004	1.61644	2.15546	1.4771	1.04735	0	0.0868469	0.311513	0.655029	1.2783	2.19672	3.19598	0.5373	0.373274	0	0.0124551	0.0917385	0.254665	0.488044	0.887855	1.17789	2.8009	2.98955	1.26364	2.01135
SKMEL24_SKIN	3.5284	3.61271	1.6625	2.21406	2.85896	3.59791	4.21043	4.75892	5.56311	1.1943	1.00845	0.193032	0.394059	0.614784	0.925691	1.3073	1.57015	2.06009	0.514	0.510068	0	0.0247452	0.166158	0.479027	0.806827	1.24396	1.7901	2.0305	2.22804	0.182626	0.553455	1.20068	2.0835	2.95252	3.50682	4.79414	0.1272	0.220841	0	0	0.0420263	0.152067	0.357403	0.617965	1.00032	2.8192	2.61139	0.849017	1.71182
SKMEL2_SKIN	2.0922	3.32473	1.61839	2.07912	2.72846	3.3675	4.00552	4.54651	5.19361	0.2356	1.08743	0.199614	0.4197	0.657304	0.968974	1.3827	1.71029	2.23748	0.1274	0.699295	0	0.0598316	0.278944	0.61155	1.03375	1.47305	1.89387	1.7595	2.97463	0.356131	1.13822	2.11781	2.94215	3.3971	4.15926	4.87875	0.09419	0.417357	0	0.0119879	0.122677	0.324248	0.581376	0.970888	1.20644	2.7765	3.1467	0.92624	1.64609
SKMEL30_SKIN	1.6956	3.65288	1.8168	2.29034	2.89053	3.59886	4.22943	4.73385	5.48939	0.4842	0.980775	0.171481	0.364181	0.640374	0.889976	1.25663	1.54944	2.06842	0	0.334638	0	0	0.0565878	0.294848	0.664321	1.0945	1.7185	3.251	2.9533	0.3558	1.22705	2.20406	2.82472	3.44173	3.88995	4.80205	0	0.303951	0	0	0.0327315	0.142553	0.406002	0.768638	1.12607	1.6605	2.57898	0.894478	1.49789
SKMEL5_SKIN	1.6628	3.28323	1.60943	2.07379	2.6605	3.32984	4.00477	4.56694	5.17954	1.3453	0.942434	0.19765	0.33616	0.545561	0.867855	1.25648	1.53425	2.07382	0.2502	0.406659	0	0	0.113632	0.384325	0.695572	1.0949	1.63459	2.9562	3.11859	0.443037	1.74176	2.49181	2.92011	3.44203	4.15473	4.88128	0.4067	0.293796	0	0	0.0705607	0.215462	0.415719	0.693926	1.11749	3.1361	2.19965	0.769685	1.23561
SKMES1_LUNG	4.0054	3.31674	1.66092	2.11218	2.77439	3.41902	3.93855	4.41439	5.00813	1.921	0.977706	0.170895	0.403175	0.632995	0.920769	1.24514	1.53456	1.99155	2.5709	1.02747	0.0453134	0.228479	0.520409	0.91878	1.4162	1.72007	2.28166	0.8823	1.23834	0.0298614	0.219848	0.473727	0.967371	1.53361	2.04387	3.09373	2.3791	0.835362	0.000179186	0.0718747	0.272924	0.615983	1.08129	1.54468	2.23089	NA	NA	NA	NA
SKNAS_AUTONOMIC_GANGLIA	2.5368	3.2482	1.54551	2.08878	2.66981	3.27931	3.8982	4.5185	5.19551	1.1907	1.2258	0.154718	0.329814	0.545348	0.92574	1.51278	2.07627	2.7123	0.3985	0.723484	0	0.10572	0.340214	0.640964	1.03889	1.44648	1.87065	3.1582	1.52995	0.0469274	0.284388	0.551017	1.22874	1.92221	2.7427	3.44935	0.03266	0.262623	0	0	0.0600743	0.171912	0.370625	0.605148	0.996746	NA	NA	NA	NA
SKNDZ_AUTONOMIC_GANGLIA	2.942	2.74619	1.20839	1.76978	2.201	2.78632	3.4987	4.20819	4.76431	1.9651	1.42212	0.294615	0.549206	0.785335	1.33578	1.87839	2.1888	2.8877	1.5357	0.843653	0	0.0623729	0.348165	0.695775	1.20846	1.61957	2.28141	0.7211	1.06104	0	0.0811568	0.24291	0.478797	1.05676	1.83421	2.98842	0.04943	0.337567	0	0	0.0709314	0.190753	0.436782	0.74464	1.06449	NA	NA	NA	NA
SKNFI_AUTONOMIC_GANGLIA	2.6195	2.84878	1.16893	1.77391	2.24421	2.86988	3.53745	4.32395	4.89838	2.0128	1.61124	0.339056	0.638165	1.00077	1.5338	1.96813	2.2993	2.8911	1.3394	0.928823	0	0.112665	0.396598	0.750351	1.25326	1.71329	2.38612	1.8228	0.930794	0	0.102877	0.325311	0.655314	1.2459	1.83727	2.98203	0.4157	0.422582	0	0	0.0591427	0.209631	0.475481	0.891411	1.42459	NA	NA	NA	NA
SKNSH_AUTONOMIC_GANGLIA	3.3319	3.19337	1.5399	2.03388	2.6047	3.22515	3.95725	4.56764	5.1797	2.7443	1.05591	0.151889	0.302468	0.49215	0.791572	1.26661	1.71019	2.3609	1.0388	0.852306	0	0.146697	0.389743	0.692256	1.15332	1.57426	2.22957	0.5364	0.897308	0.0040007	0.145833	0.340573	0.702835	1.26065	1.73556	2.98461	0.5904	0.285479	0	0.00833671	0.0760812	0.1981	0.388872	0.686424	1.06316	NA	NA	NA	NA
SKOV3_OVARY	2.3103	2.85744	1.28391	1.83317	2.2982	2.9246	3.56108	4.26669	4.8161	0.5344	0.709395	0.123371	0.285619	0.444885	0.678236	0.971455	1.32706	1.59721	1.1181	1.33358	0.0828918	0.298306	0.609843	1.18129	1.67407	2.03841	3.00842	0.334	0.974732	0	0.0911716	0.286916	0.630576	1.31318	1.92418	3.08786	0.6147	0.625327	0	0.069822	0.257989	0.462556	0.886556	1.12136	1.51375	2.4994	2.85445	1.35021	1.7462
SNGM_ENDOMETRIUM	3.6265	3.09947	1.26111	1.89926	2.46546	3.19967	3.96279	4.57023	5.17914	0.497	0.723134	0.0787332	0.222818	0.418927	0.657255	0.959418	1.52894	2.09941	1.0556	1.29366	0.0679078	0.296563	0.635213	1.21012	1.67276	1.95446	2.61344	1.1646	1.34308	0.0352827	0.198638	0.492777	1.00869	1.72844	2.79343	3.34957	0.7714	0.684831	0	0.0643889	0.254669	0.487492	0.941967	1.40036	2.01182	2.0173	2.42099	0.92642	1.49401
SNU182_LIVER	2.0055	2.68815	1.29409	1.75195	2.18359	2.75224	3.47175	4.14923	4.75663	0.6863	1.06897	0.194702	0.402919	0.647865	1.00081	1.4497	1.63532	2.07598	0.943	0.93776	0.033782	0.193643	0.436522	0.780805	1.2893	1.73427	2.34515	1.7	0.750123	0	0.0822975	0.2601	0.535434	1.14243	1.66999	2.79939	0.9051	0.435189	0	0.0422024	0.161096	0.324054	0.588371	0.978267	1.30895	NA	NA	NA	NA
SNU1_STOMACH	4.5573	4.26243	2.06071	2.76617	3.47526	4.17747	4.67394	5.19507	5.59751	0.9688	0.964896	0.178983	0.342081	0.564482	0.826215	1.22534	1.57676	2.19215	0.6094	0.65366	0	0.0615857	0.294729	0.55935	0.916321	1.41362	1.84806	1.9704	2.1161	0.042306	0.410649	1.034	1.92198	2.80714	3.28001	4.23329	0.3576	0.356723	0	0.0073974	0.094116	0.256207	0.473488	0.841757	1.17677	NA	NA	NA	NA
SNU387_LIVER	3.05	3.27642	1.6553	2.07425	2.66088	3.283	3.94101	4.49586	5.20393	1.0149	0.931614	0.155958	0.319359	0.532082	0.844861	1.34567	1.58132	1.99312	1.0306	0.821898	0	0.134533	0.383306	0.695976	1.16047	1.56659	1.99516	0.4998	1.05732	0.017463	0.185964	0.371457	0.81665	1.32785	1.92658	3.06342	0.8118	0.417233	0	0.00176195	0.0901625	0.300471	0.584542	0.916599	1.17905	NA	NA	NA	NA
SNU398_LIVER	2.5308	3.52845	1.54566	2.20112	2.78751	3.48334	4.22912	4.71615	5.29489	0.5915	1.08078	0.171187	0.406445	0.596299	1.00614	1.41141	1.71016	2.35725	0.6213	0.954554	0	0.128242	0.384717	0.780682	1.32605	1.78847	2.46111	1.4041	1.30415	0	0.141002	0.40375	0.8398	1.819	2.74488	3.28322	0.01824	0.393255	0	0	0.0844661	0.226441	0.509816	0.868081	1.1228	NA	NA	NA	NA
SNU423_LIVER	2.0606	2.67033	1.25793	1.69356	2.17988	2.80197	3.51061	4.12635	4.71221	0.1276	0.813639	0.153695	0.33759	0.514041	0.756299	1.04112	1.3752	1.71013	0.04521	0.675994	0	0.0869443	0.289971	0.60217	0.9268	1.41331	1.83991	0.3714	0.851226	0	0.100809	0.315857	0.642744	1.22601	1.75979	2.75903	0	0.320794	0	0	0.0564466	0.156531	0.373681	0.685059	1.06438	NA	NA	NA	NA
SNU449_LIVER	1.5499	2.61566	1.07281	1.64681	2.05778	2.76995	3.52846	4.2299	4.76647	0.8843	0.898521	0.150619	0.363136	0.538712	0.812075	1.18322	1.5338	1.92237	0.6314	0.955093	0	0.127455	0.398565	0.792133	1.34285	1.74806	2.22594	0.2108	0.871462	0.000901468	0.0921268	0.306032	0.625433	1.22995	1.84008	3.00675	0.3379	0.531411	0	0.0589638	0.1981	0.370264	0.760367	1.06447	1.41875	1.6665	2.24997	0.860556	1.41317
SNU475_LIVER	3.9646	3.5129	1.62107	2.20857	2.80059	3.49086	4.26676	4.71725	5.25819	1.4655	0.926133	0.136021	0.2968	0.53336	0.844547	1.32491	1.59658	2.05966	0.6638	1.00951	0.0195941	0.192951	0.455376	0.815209	1.34444	1.7505	2.55395	0.9279	0.668848	0	0.0668772	0.226337	0.465608	0.928952	1.37726	2.47054	0.6863	0.321604	0	0.010225	0.0869097	0.226402	0.420234	0.731845	1.11727	NA	NA	NA	NA
SNUC2A_LARGE_INTESTINE	2.7511	3.61446	1.65646	2.30755	2.83235	3.5102	4.27503	4.74353	5.3504	0.8231	1.12783	0.284774	0.473759	0.709048	1.02312	1.42635	1.57675	2.13054	1.326	1.08256	0.0356453	0.246699	0.567717	1.02647	1.53929	1.82266	2.3458	1.3236	1.6158	0.0464859	0.210182	0.615323	1.35199	2.2378	3.19593	3.885	0.4618	0.708316	0.000168719	0.0636969	0.268913	0.558532	0.972665	1.48495	2.10633	NA	NA	NA	NA
SQ1_LUNG	4.1275	3.22711	1.53974	2.09772	2.69714	3.29898	3.80248	4.40978	4.99062	1.0544	0.828038	0.12601	0.334578	0.508436	0.766105	1.07763	1.46276	1.89412	1.9154	1.1724	0.0585391	0.242297	0.526343	1.09512	1.64885	1.90099	2.57068	0.9389	1.37508	0.0558994	0.30268	0.615267	1.22803	1.69805	2.50831	3.19448	0.9531	0.857677	0.000439653	0.08301	0.279522	0.534356	1.11927	1.76742	2.35849	NA	NA	NA	NA
SU8686_PANCREAS	2.4711	3.44598	1.42749	2.09695	2.78168	3.46827	4.20892	4.7315	5.31221	0.7582	0.823331	0.139048	0.318126	0.515046	0.773864	1.07866	1.45431	1.87958	0.3333	1.16998	0.0527133	0.243571	0.540516	1.04392	1.61788	1.92849	2.57563	0.616	1.74103	0.10241	0.33385	0.778098	1.54825	2.16269	3.11211	4.0183	0.1866	0.776503	0.013506	0.121614	0.300209	0.615547	1.07044	1.59771	2.11084	NA	NA	NA	NA
SUDHL10_HAEMATOPOIETIC_AND_LYMPHOID_TISSUE	3.8928	3.38845	1.54251	2.07879	2.68495	3.44473	4.00496	4.568	5.28982	1.0192	1.15446	0.207751	0.370435	0.583153	0.881785	1.44985	1.99475	2.92242	0.4912	1.13628	0	0.0579403	0.292849	0.69675	1.43803	2.05325	3.59725	0.4243	0.805729	0	0.0570862	0.220169	0.551757	1.20078	1.73038	2.96919	0.06596	0.511332	0	0.0237094	0.181726	0.406303	0.743666	1.0481	1.5452	3.1957	4.41736	2.31569	2.9312
SUDHL4_HAEMATOPOIETIC_AND_LYMPHOID_TISSUE	3.7258	3.47564	1.54477	2.15685	2.77203	3.50318	4.16858	4.65308	5.29483	1.7337	1.14216	0.1808	0.337903	0.580474	0.92474	1.50374	2.06302	2.92248	3.6068	0.980703	0	0.0583282	0.315407	0.638572	1.30575	1.81194	2.92673	1.7324	0.512727	0	0.0325705	0.128526	0.383527	0.746988	1.30195	2.18257	1.0076	0.547427	0	0.00910326	0.133408	0.390242	0.764933	1.06782	1.80415	4.9707	4.39446	2.52397	3.0535
SUDHL6_HAEMATOPOIETIC_AND_LYMPHOID_TISSUE	2.238	3.36073	1.52623	2.09505	2.74672	3.35831	4.11372	4.60183	5.22141	1.1025	0.940622	0.160658	0.332275	0.535879	0.811319	1.18017	1.57058	2.20586	1.7767	1.05285	0	0.0580678	0.292239	0.684265	1.45201	2.08567	3.57819	0.5246	0.450363	0	0.032634	0.105657	0.306931	0.688252	1.29802	1.92425	0.3886	0.514524	0	0.010241	0.103136	0.357984	0.750444	1.09847	1.5452	4.2453	4.63031	2.52371	3.19563
SUDHL8_HAEMATOPOIETIC_AND_LYMPHOID_TISSUE	4.1173	3.31959	1.4572	2.04505	2.64157	3.41935	4.09464	4.60649	5.25403	1.6451	1.01079	0.196039	0.35289	0.580254	0.873886	1.29604	1.71971	2.8301	1.196	0.596676	0	0.00675578	0.119277	0.425064	0.917754	1.59291	2.46151	1.5696	1.34939	0.0096081	0.102124	0.356487	1.00252	1.7723	3.18642	4.20277	0.689	0.492044	0	0.0233624	0.14539	0.378493	0.736218	1.06795	1.71832	5.546	4.56752	2.61881	3.19522
SUIT2_PANCREAS	2.3478	3.48974	1.69393	2.24647	2.86034	3.51875	4.14668	4.60027	5.25498	0.9113	1.11808	0.271796	0.497177	0.749733	1.029	1.35716	1.59809	2.20347	1.011	1.04462	0.0188079	0.214597	0.492473	0.922059	1.47154	1.83577	2.40671	2.0782	1.96137	0.102208	0.38672	1.07291	1.61546	2.64894	3.51568	4.38843	0.9399	0.561096	0	0.0425332	0.204008	0.379509	0.76408	1.11616	1.62022	3.4227	3.21556	1.3492	1.92149
SUPM2_HAEMATOPOIETIC_AND_LYMPHOID_TISSUE	4.1261	3.67208	1.70346	2.23356	2.9665	3.64841	4.27483	4.79979	5.29723	0.1908	0.933226	0.170339	0.345942	0.58029	0.807991	1.20328	1.64141	2.21381	0	0.884194	0	0.0617013	0.290221	0.694057	1.34009	1.78601	2.57393	1.0256	1.05256	0.00109988	0.0823325	0.318432	0.669771	1.30167	2.01744	3.19304	0	0.411298	0	0.00309304	0.085225	0.271186	0.535169	0.932843	1.238	5.0054	4.54413	1.75359	2.77481
SUPT1_HAEMATOPOIETIC_AND_LYMPHOID_TISSUE	2.5547	3.14424	1.32438	1.97909	2.61297	3.21416	3.88103	4.48098	5.10569	0.8588	1.14499	0.223891	0.42632	0.730908	1.03977	1.48218	1.88976	2.42008	0.5452	0.721324	0	0.0582527	0.302274	0.609572	1.03362	1.50993	2.28451	0.02767	0.875695	0	0.0567625	0.229702	0.557002	1.17065	1.61883	2.98746	0.3717	0.44622	0	0	0.0708443	0.321355	0.686853	1.03605	1.23556	NA	NA	NA	NA
SW1088_CENTRAL_NERVOUS_SYSTEM	2.8038	3.21452	1.58913	2.07788	2.64002	3.2583	3.93194	4.46019	5.16305	0.09182	0.731022	0.128957	0.304104	0.474354	0.708631	0.972078	1.35361	1.64504	0.2863	0.737572	0	0.123507	0.346256	0.635357	1.03883	1.47021	1.90551	0	0.535382	0	0.0792417	0.220063	0.442934	0.780724	1.28816	2.05185	0.1109	0.403217	0	0.0343392	0.128732	0.317773	0.535786	0.876664	1.17236	NA	NA	NA	NA
SW1271_LUNG	2.6201	3.18633	1.34213	2.00585	2.58154	3.27854	3.94052	4.53528	5.20932	1.2973	1.04585	0.257744	0.436527	0.658819	1.00019	1.32221	1.54356	2.06209	1.3076	1.06356	0.018573	0.218528	0.479212	0.905119	1.44728	1.83954	2.46163	1.669	1.60693	0.0452868	0.259407	0.555508	1.23438	2.06563	3.01065	3.53814	0.08464	0.428296	0	0.0161163	0.0977453	0.272256	0.574024	0.978331	1.223	3.0324	3.33749	1.49379	2.20073
SW1353_BONE	3.1215	3.1248	1.53182	2.01735	2.46643	3.1441	3.9638	4.55888	5.19167	0.7213	0.742507	0.121515	0.2968	0.462247	0.688834	1.00088	1.37265	1.84095	0.5077	0.618262	0	0.0590406	0.273802	0.552838	0.878741	1.41256	1.85089	0.9301	1.01565	0	0.0815588	0.308502	0.637002	1.32247	2.04824	3.19092	0.1981	0.412011	0	0.008701	0.085328	0.285422	0.535405	0.912953	1.17992	2.646	2.02639	0.8329	1.32739
SW1417_LARGE_INTESTINE	4.141	3.60888	1.63722	2.22522	2.81494	3.55511	4.29868	4.79704	5.66792	1.4761	1.15158	0.332645	0.527738	0.754544	1.06131	1.40171	1.78725	2.13474	2.5102	1.25055	0.0889887	0.31682	0.63526	1.09936	1.56831	1.87906	2.64632	2.4436	2.59951	0.356097	0.935877	1.57108	2.36649	3.45721	4.13491	4.56569	0.3159	0.687629	0	0.0958173	0.28111	0.490422	0.962678	1.32014	2.02703	NA	NA	NA	NA
SW1573_LUNG	2.0416	3.11961	1.28117	1.88281	2.47686	3.20328	3.96378	4.53237	5.19676	1.3222	1.07358	0.228447	0.434583	0.654145	0.94368	1.31209	1.5969	2.30032	0.6893	0.817385	0	0.0371103	0.248383	0.662872	1.22964	1.73512	2.373	0.9396	1.55611	0.0238143	0.176115	0.564811	1.27774	1.94736	2.82334	3.52387	0.3446	0.591114	0	0.03287	0.172695	0.384428	0.869935	1.09507	1.55462	NA	NA	NA	NA
SW1990_PANCREAS	3.9558	3.35757	1.69216	2.20546	2.79476	3.45997	3.94114	4.46148	5.17426	1.0457	0.770192	0.115452	0.31549	0.456002	0.703	1.0148	1.32709	1.71016	1.3081	1.02591	0.0491653	0.242166	0.516173	0.9188	1.4518	1.83638	2.36576	1.5884	1.69472	0.0734973	0.333431	0.73309	1.5174	2.14499	3.14902	4.04149	0.5871	0.488615	0	0.0472979	0.1981	0.368392	0.680454	0.978734	1.39055	NA	NA	NA	NA
SW403_LARGE_INTESTINE	4.3652	4.1291	1.81713	2.53143	3.10371	3.96432	4.7071	5.29865	5.92646	1.9928	1.44937	0.297645	0.534485	0.842428	1.27431	1.78734	2.30093	2.89682	1.1138	0.857057	0	0.103047	0.34485	0.737876	1.27548	1.74856	2.34417	2.9688	3.51448	0.381429	1.40557	2.26728	3.61444	4.19733	4.56232	5.71085	1.0355	0.90818	0	0.0984396	0.28632	0.67659	1.17283	1.81192	2.20369	2.8655	2.64084	0.926343	1.50069
SW480_LARGE_INTESTINE	2.2298	3.00202	1.40856	1.87462	2.32475	3.04697	3.74632	4.42494	5.20406	1.4152	1.02177	0.297494	0.452025	0.658961	0.954821	1.29517	1.54617	2.02871	0.1153	0.952681	0.0254105	0.213043	0.433744	0.786732	1.28487	1.68483	2.38744	2.2851	1.7888	0.102546	0.386626	1.04714	1.60294	2.22339	3.24754	4.1943	0.2869	0.752744	0	0.0658843	0.240122	0.477789	0.961445	1.54039	2.33429	2.3517	2.89684	1.24379	1.63486
SW48_LARGE_INTESTINE	5.8824	4.26612	1.90765	2.64263	3.41416	4.21815	4.73	5.23968	5.7089	2.1955	1.32801	0.296918	0.515604	0.793495	1.25644	1.64417	2.05502	2.76585	1.6492	1.08777	0.0412636	0.214622	0.406567	0.815799	1.44438	1.83881	2.61274	4.7855	2.12964	0.0449874	0.371471	0.900992	1.62237	2.44779	3.24406	4.25588	2.558	0.841842	0.0128703	0.136266	0.283381	0.571718	1.08578	1.57938	2.12784	4.33	2.8875	0.929129	1.56383
SW579_THYROID	4.6507	3.84901	1.75024	2.47149	3.04993	3.69405	4.41189	4.94044	5.63484	0.4121	0.716347	0.0877993	0.266373	0.442087	0.702074	0.975262	1.38998	1.79617	1.5267	1.03758	0.0304763	0.21454	0.444844	0.727769	1.25687	1.81169	2.6678	0.3181	0.608241	0	0.0622926	0.191833	0.435681	0.826994	1.38378	2.46974	0.3561	0.38049	0	0	0.068313	0.155674	0.371718	0.694312	1.22013	3.4352	2.76271	0.845307	1.64742
SW620_LARGE_INTESTINE	4.962	4.16817	1.97198	2.62125	3.26026	4.03622	4.65768	5.26936	5.85466	1.4577	1.13453	0.301967	0.497127	0.731621	1.05608	1.46269	1.89502	2.2963	0.09312	0.862998	0.00175359	0.174831	0.392118	0.803247	1.22773	1.66452	2.1569	3.5274	1.93166	0.140237	0.445681	1.11455	1.6816	2.45755	3.52867	4.25524	0	0.494914	0	0.0162089	0.134896	0.370762	0.693582	1.04193	1.33223	3.6838	3.07596	1.27459	1.77758
SW780_URINARY_TRACT	2.995	3.70394	1.74979	2.32165	2.98015	3.66691	4.31917	4.70403	5.29732	1.1134	1.1267	0.300128	0.51565	0.74991	1.0479	1.3601	1.70754	2.15393	0.23	1.16423	0.0577393	0.2763	0.53544	1.09631	1.57349	1.91167	2.58859	1.8812	1.34087	0.0184232	0.134888	0.468413	1.05783	1.67697	2.59996	3.19594	0.9057	0.77974	0.015029	0.160457	0.315745	0.628404	1.04808	1.63886	2.14232	2.3722	2.30764	0.853388	1.38704
SW900_LUNG	2.5565	2.98592	1.45603	2.00936	2.53338	3.06706	3.69112	4.26752	4.79124	0.3003	0.91882	0.170295	0.412333	0.594952	0.863645	1.14779	1.49359	1.89249	0.3648	0.904543	0.0491435	0.227217	0.445556	0.788202	1.30768	1.7332	2.34187	0.3037	1.12589	0.0465878	0.210015	0.487518	0.939879	1.53019	2.18004	3.14256	0.1385	0.558687	0.00352529	0.0984774	0.286126	0.4628	0.840335	1.08666	1.74088	NA	NA	NA	NA
T24_URINARY_TRACT	3.6966	3.78751	1.94982	2.53706	3.09489	3.66203	4.32926	4.73917	5.29724	0.7722	0.79412	0.11839	0.298966	0.468298	0.710122	1.05378	1.42761	1.73377	1.5531	1.02859	0.0102604	0.198353	0.484166	0.868169	1.44619	1.80229	2.39695	1.535	1.23536	0.0227076	0.200611	0.498161	1.06145	1.65015	2.23809	3.14325	0.8934	0.420525	0	0.00226507	0.0834914	0.268181	0.50873	0.903911	1.28722	4.5191	3.24665	1.49865	2.36939
T47D_BREAST	1.4674	3.04055	1.54741	1.99315	2.53952	3.09545	3.74967	4.41095	4.9323	0.924	0.880439	0.153792	0.368766	0.544987	0.822741	1.10114	1.4949	1.88932	0.5592	0.770285	0	0.100997	0.332819	0.630589	1.10385	1.60478	2.22366	0.6917	0.435561	0	0.033238	0.111465	0.330268	0.671887	1.2116	1.85806	0.1791	0.556192	0	0.0404731	0.181277	0.390516	0.843264	1.31156	2.02857	NA	NA	NA	NA
T84_LARGE_INTESTINE	2.5327	3.84763	1.81852	2.41838	3.09518	3.82271	4.41148	4.86593	5.44258	1.1858	1.08376	0.299448	0.508317	0.699595	1.00822	1.36399	1.64482	2.13195	1.0293	1.43643	0.0795083	0.33038	0.69786	1.21107	1.77142	2.2255	3.40672	1.568	2.65696	0.357471	0.8398	1.60354	2.28214	3.5208	4.19499	4.5672	1.0015	0.857007	0.00366122	0.144962	0.310775	0.656175	1.11424	1.74391	2.22194	2.2281	2.26143	0.915388	1.40102
T98G_CENTRAL_NERVOUS_SYSTEM	2.537	3.16237	1.6043	2.08308	2.72805	3.22439	3.78659	4.35436	4.9281	1.137	0.781375	0.151978	0.326217	0.498628	0.745615	1.00067	1.4401	1.72928	1.4143	0.694124	0	0.0755477	0.309728	0.595919	0.998023	1.4863	2.00368	0.8136	0.681207	0	0.0569062	0.186779	0.400643	0.817251	1.54654	2.98537	0.5313	0.376323	0	0.0072902	0.0821158	0.285516	0.507953	0.853094	1.09828	0.8403	2.2773	0.902613	1.35333
TC71_BONE	1.9739	3.22141	1.46348	2.04966	2.62682	3.27795	3.94858	4.53411	5.22706	0.425	1.11873	0.196208	0.397244	0.642435	0.959567	1.44883	1.78671	2.36599	0.02867	0.889548	0	0.101614	0.34221	0.664859	1.19683	1.66144	2.44364	0.01673	0.846071	0	0.0631455	0.201484	0.489834	1.17682	1.70347	2.829	0	0.333099	0	0	0.0698897	0.224284	0.418022	0.771125	1.16324	3.5768	4.132	2.37947	2.82137
TCCSUP_URINARY_TRACT	4.4105	3.40713	1.60616	2.13012	2.75797	3.34219	4.09591	4.64731	5.27397	0.1999	0.970436	0.15084	0.321362	0.540269	0.860738	1.26222	1.56982	2.19818	0.08578	1.05678	0	0.169437	0.435512	0.813991	1.45207	1.84075	2.60584	0	1.19928	0.0282508	0.188182	0.382741	0.781883	1.47685	2.41848	3.19605	0.06454	0.387077	0	0	0.0828401	0.266829	0.489995	0.898104	1.1793	2.4115	2.48462	0.926424	1.49868
TE11_OESOPHAGUS	3.3987	3.78911	1.98587	2.63229	3.19627	3.70807	4.27457	4.68861	5.28909	1.7103	0.882904	0.171492	0.365558	0.537852	0.774316	1.09392	1.51044	2.0358	1.9288	1.38095	0.0860027	0.33864	0.668684	1.19924	1.71891	1.9673	2.72651	0.3205	1.06006	0.0111869	0.0857958	0.318546	0.885323	1.52966	2.22066	3.14439	2.0088	1.38925	0.078747	0.26974	0.600168	1.13398	1.68951	2.20844	3.56696	NA	NA	NA	NA
TE1_OESOPHAGUS	3.9523	3.50672	1.5633	2.08041	2.75302	3.49995	4.24298	4.73855	5.29426	0.8829	0.976642	0.197239	0.39474	0.566465	0.844639	1.23682	1.57675	2.06904	1.0441	0.981293	0.0455325	0.215753	0.45794	0.863121	1.38245	1.76973	2.34664	1.114	0.923676	0	0.0853321	0.305382	0.608023	1.27728	1.92654	3.07583	0.8417	0.680822	0	0.083283	0.251376	0.462732	0.929467	1.3183	2.10504	NA	NA	NA	NA
TE5_OESOPHAGUS	3.0955	3.37225	1.52728	2.05836	2.7263	3.41945	4.16281	4.61195	5.24417	0.4191	0.872961	0.115914	0.318521	0.5451	0.812328	1.10833	1.5524	2.02696	0.5912	1.34397	0.0455165	0.294922	0.637634	1.26572	1.72224	1.97714	2.77703	0.6396	1.2706	0.00100969	0.145833	0.435363	0.935987	1.60256	2.47241	3.31424	0.23	0.895216	0.0199893	0.177678	0.343397	0.760235	1.17637	1.81058	2.20924	NA	NA	NA	NA
TE617T_SOFT_TISSUE	5.1812	3.71753	1.68659	2.30584	2.9028	3.62511	4.36441	4.75538	5.34065	1.4793	1.15747	0.300765	0.49457	0.707101	1.02641	1.44272	1.81038	2.21432	2.941	1.17169	0.0346166	0.21648	0.529844	0.943337	1.49532	1.95195	2.61509	2.5837	1.43219	0.0467541	0.236198	0.510612	1.08291	1.82511	2.82254	3.41848	1.7201	0.443038	0	0.000103939	0.0977235	0.233615	0.488223	1.03878	1.20313	4.4324	3.21111	1.3519	1.88184
TE9_OESOPHAGUS	4.2666	3.6315	1.8237	2.47351	3.03299	3.5742	4.20634	4.65063	5.23907	1.0772	0.826113	0.114358	0.297941	0.482785	0.760171	1.08538	1.51177	1.84145	1.9496	1.40527	0.105892	0.363974	0.790159	1.34642	1.74829	1.99746	2.61319	0.8854	0.96511	0	0.0823191	0.304432	0.702822	1.31944	1.9693	3.07429	0.9259	1.21017	0.0342337	0.178949	0.379949	0.89554	1.62965	2.10056	2.41962	3.8206	2.99952	1.25322	1.70443
TEN_ENDOMETRIUM	3.0622	3.11299	1.42733	1.97076	2.53615	3.20271	3.84263	4.46256	5.16846	1.0587	1.04059	0.254694	0.462814	0.681838	1.0002	1.3044	1.53789	2.06532	1.3929	1.65072	0.0803675	0.373591	0.787817	1.3968	1.81759	2.37978	3.47174	0.6637	1.35712	0.0449455	0.197929	0.505764	1.06691	1.68007	2.52372	3.52358	0.08303	0.683516	0	0.0786287	0.242054	0.491613	1.00057	1.20917	1.77899	2.7288	2.33409	0.884278	1.35524
TOLEDO_HAEMATOPOIETIC_AND_LYMPHOID_TISSUE	1.2479	3.46611	1.78999	2.1816	2.80941	3.50592	4.13571	4.57935	5.18853	0.6413	1.09805	0.167945	0.32409	0.561141	0.873839	1.49188	2.02795	2.91395	0.002277	0.797243	0	0.0478571	0.218316	0.581605	1.16951	1.74583	3.0103	0.05558	0.821849	0	0.0627732	0.194547	0.555383	1.17681	1.77745	3.18127	0.01286	0.520949	0	0.00954371	0.115192	0.3595	0.690962	1.06298	1.30334	NA	NA	NA	NA
TOV112D_OVARY	2.6725	3.36235	1.53541	2.18974	2.736	3.41916	4.07495	4.58489	5.17603	0.4272	0.997042	0.175118	0.358451	0.572025	0.843996	1.3087	1.63697	2.34082	1.8421	0.829892	0	0.0849073	0.336285	0.664004	1.15657	1.69426	2.47112	0.09705	0.805362	0	0.0799235	0.232679	0.534074	1.17686	1.77147	2.8052	0.8777	0.494738	0	0.0416649	0.143228	0.357391	0.681703	0.978212	1.21094	3.8142	3.70414	1.77363	2.62305
TOV21G_OVARY	3.9631	3.47534	1.45115	2.04482	2.6485	3.49985	4.37071	4.85708	5.34476	0.4566	0.679211	0.0904706	0.220183	0.395662	0.645034	0.917232	1.35355	2.00337	1.6485	1.23278	0.0682545	0.332651	0.637669	1.17042	1.64985	1.91555	2.39954	1.2785	1.42274	0.0442233	0.221749	0.519589	1.08991	1.83947	2.80913	3.44515	0.8857	0.687588	0	0.0876224	0.29071	0.575531	0.906393	1.13764	1.5452	2.6233	2.53088	0.917795	1.41488
TT2609C02_THYROID	3.9975	3.74984	1.75535	2.53165	3.06165	3.69081	4.39742	4.76925	5.29221	1.7747	1.01574	0.162289	0.388493	0.642897	0.926267	1.31676	1.58483	2.05979	1.3733	1.10908	0.000911663	0.149272	0.452401	0.837825	1.43429	1.85073	3.04709	3.1457	1.59385	0.0298175	0.275006	0.627767	1.28321	1.92459	2.8887	3.55683	0.8222	0.522016	0	0.0418696	0.126491	0.296635	0.661964	1.06497	1.41981	3.5752	3.34468	1.41021	2.12002
TYKNU_OVARY	3.7232	3.67061	1.94171	2.53859	3.08548	3.60141	4.14776	4.62985	5.28256	1.0867	0.905517	0.160018	0.336053	0.547595	0.814667	1.13871	1.51367	1.9209	0.8178	0.796904	0	0.0977587	0.347534	0.667693	1.12647	1.56519	1.97259	0.6276	1.48913	0.0538005	0.228886	0.552225	1.23395	1.94651	2.81814	3.42871	0.2076	0.41932	0	0	0.0792931	0.257106	0.57988	1.00286	1.21014	3.7963	3.55355	1.49868	2.50149
U2OS_BONE	4.6678	3.19459	1.44107	1.97173	2.57736	3.20767	3.96452	4.54035	5.17634	1.5148	1.1479	0.256776	0.436687	0.676323	1.02532	1.43085	1.84193	2.30331	1.3457	0.934897	0.00998119	0.194199	0.419573	0.762665	1.29181	1.74534	2.24806	1.2003	0.558891	0	0.0587438	0.192059	0.443125	0.825644	1.38904	2.21895	0.4888	0.542136	0	0.0494682	0.170785	0.387985	0.764515	1.06403	1.4193	2.6425	2.73158	1.25907	1.58682
U87MG_CENTRAL_NERVOUS_SYSTEM	3.4931	3.73355	1.81516	2.32681	2.96102	3.67027	4.29781	4.74833	5.36703	0.3154	0.801925	0.14717	0.323496	0.47278	0.718771	1.04117	1.38273	1.66068	0.03487	0.714849	0.0136278	0.118222	0.325105	0.629018	1.01019	1.47315	1.90682	0.4738	1.50472	0.00347452	0.221555	0.532796	1.17665	2.03095	3.12913	3.57248	0.07387	0.540724	0	0.021253	0.129195	0.362101	0.69378	1.17749	1.73812	1.4987	2.704	1.1636	1.73488
U937_HAEMATOPOIETIC_AND_LYMPHOID_TISSUE	4.6603	3.70756	1.67561	2.32991	2.9901	3.60691	4.31889	4.76699	5.57216	0.8519	1.48192	0.260005	0.434563	0.755137	1.17575	1.83291	2.58789	2.95302	0.5793	0.941585	0	0.0424814	0.205498	0.506696	1.19327	2.0509	3.3415	1.1403	3.23668	0.308581	0.884575	1.75975	3.03288	3.64673	4.97331	6.03597	0.5495	0.613309	0	0.0283229	0.211995	0.488709	0.894091	1.12427	1.7873	3.6217	4.29446	2.52436	2.8217
UACC257_SKIN	2.2128	3.42567	1.66003	2.07934	2.77186	3.48473	4.13135	4.63381	5.24493	0.5798	0.922771	0.164289	0.401464	0.566445	0.890505	1.2641	1.5338	1.92739	0.3102	0.469042	0	0.0470392	0.194421	0.455346	0.717112	1.09494	1.64976	2.9813	2.78607	0.32015	0.8398	1.75781	2.54592	3.35413	4.12789	4.93193	0	0.219593	0	0	0.0419404	0.152534	0.362433	0.633503	1.04408	NA	NA	NA	NA
UACC62_SKIN	4.5286	3.47676	1.63577	2.07966	2.74662	3.50075	4.13416	4.66767	5.29095	0.868	0.761172	0.117679	0.320183	0.49815	0.739438	1.02996	1.37816	1.71912	1.0493	0.480392	0	0.0488649	0.192165	0.459463	0.740139	1.14335	1.6691	3.9363	2.56027	0.142903	0.554805	1.47672	2.49028	3.02638	3.6361	4.80621	0.6873	0.290044	0	0.00342778	0.086664	0.226481	0.408048	0.687457	1.06435	NA	NA	NA	NA
UACC812_BREAST	3.1346	2.84596	1.14009	1.71559	2.23149	2.87072	3.67348	4.41429	4.98919	0.3992	1.1177	0.189091	0.403639	0.683969	0.959461	1.4277	1.88962	2.5852	0.6199	0.993889	0	0.113659	0.354322	0.783473	1.30507	1.8455	2.93382	0.9361	1.61595	0.04495	0.208273	0.533972	1.19853	1.96931	3.19604	4.22479	0.4433	0.527077	0	0.0386053	0.175858	0.390752	0.840981	1.15075	1.87142	1.7327	2.64812	0.704592	1.63415
UMUC3_URINARY_TRACT	3.2913	3.35955	1.53706	2.09986	2.76895	3.46485	4.0037	4.53311	5.20802	0.065	0.706751	0.149663	0.323627	0.436656	0.641913	0.925297	1.27073	1.71004	0.706	0.76828	0	0.101164	0.345876	0.660657	1.11243	1.5347	1.99307	0.5331	0.983602	0.0179128	0.140423	0.371559	0.857418	1.37055	1.87337	2.82325	0	0.265447	0	0	0.0701394	0.205625	0.373513	0.666225	1.03804	2.6212	3.50578	1.63434	2.50996
VMRCLCD_LUNG	3.5308	3.24814	1.42467	2.04469	2.62919	3.27628	4.00664	4.53651	5.17594	1.2253	1.35698	0.233229	0.427372	0.750652	1.15937	1.6592	2.13023	2.91442	1.4598	0.871062	0	0.119539	0.331654	0.663292	1.19469	1.70535	2.57471	0.6682	1.25989	0.00154435	0.134286	0.353762	0.913032	1.52231	2.51805	3.67815	0.2547	0.583954	0	0.0375059	0.164866	0.381964	0.836744	1.12496	1.73713	NA	NA	NA	NA
VMRCRCW_KIDNEY	0.4375	2.96586	1.46119	1.96611	2.34683	3.06188	3.68305	4.30475	4.91747	2.4276	1.25947	0.171161	0.369679	0.591305	0.981017	1.37769	1.78276	2.66176	1.4463	1.15135	0.0361624	0.252185	0.554356	1.04588	1.56057	1.84442	2.50097	0.03365	0.866713	0.00137101	0.102505	0.283768	0.574597	1.14393	1.59846	3.02446	0.194	0.657118	0	0.0287825	0.150647	0.364652	0.843516	1.11623	1.81681	2.9569	2.01593	0.809743	1.02618
VMRCRCZ_KIDNEY	2.3024	2.50974	0.680146	1.60446	2.06045	2.70497	3.39913	4.12954	4.76043	1.31	1.00804	0.170066	0.361713	0.579462	0.886872	1.26807	1.57678	2.41794	1.8178	1.26453	0.0491764	0.269947	0.591464	1.11485	1.64877	2.01327	2.74457	1.3659	0.591301	0	0.0333251	0.187142	0.427679	0.830412	1.28286	2.14984	0.9017	0.734116	0.00386939	0.0829928	0.251434	0.477451	0.946409	1.22021	2.02696	1.3083	2.10279	0.825279	1.34338
WM115_SKIN	3.7538	3.97547	1.81168	2.54894	3.20269	3.86342	4.51959	4.97467	5.62442	0.1716	0.736818	0.11422	0.318288	0.474044	0.709476	1.00027	1.32699	1.64652	0.04944	0.786997	0	0.104072	0.346546	0.668291	1.09882	1.52716	2.15629	1.5979	2.76445	0.0876908	0.511885	1.30399	2.2064	3.23588	4.15659	5.34603	0.1035	0.243858	0	0	0.0477327	0.13189	0.323469	0.589363	1.04752	NA	NA	NA	NA
WM1799_SKIN	3.7607	3.89816	1.69405	2.33951	3.05913	3.85627	4.53189	5.09687	5.64539	0.7741	0.937272	0.127233	0.2968	0.496909	0.825012	1.2524	1.57762	2.07572	1.2506	0.688589	0	0.0133502	0.234364	0.56371	1.03041	1.48411	2.16579	2.9523	2.84185	0.356085	1.11673	1.96999	2.75182	3.35543	4.08687	4.82143	0.6819	0.391555	0	0.000847932	0.0775265	0.239599	0.507538	0.973152	1.22853	2.4335	2.24511	0.832652	1.35247
WM2664_SKIN	5.5988	4.32559	1.89607	2.73599	3.45528	4.08862	4.74192	5.29429	6.09542	0.408	0.988883	0.168753	0.394596	0.635253	0.919156	1.29692	1.53689	1.92977	0	0.577651	0	0.0428278	0.167261	0.514002	0.904652	1.37017	1.84184	3.4457	3.20252	0.447342	1.56808	2.48658	2.95582	3.63485	4.21701	4.91562	0.08816	0.265793	0	0	0.0574809	0.160927	0.380795	0.685764	1.06393	NA	NA	NA	NA
WM793_SKIN	5.6352	4.04646	1.83433	2.46752	3.10226	3.85138	4.58344	5.1711	5.79424	1.2364	0.930584	0.152593	0.330744	0.579662	0.864689	1.25561	1.57093	1.83799	0.8811	0.783042	0	0.0718178	0.332511	0.640773	1.09917	1.5272	2.29954	2.07	1.95606	0.060149	0.331851	0.750261	1.59725	2.56382	3.20412	4.23299	0.07185	0.37235	0	0.00137048	0.0738979	0.175484	0.415748	0.870496	1.24966	4.4759	2.88264	1.27503	1.81836
WM88_SKIN	4.5972	3.81119	1.69151	2.34939	3.07778	3.7251	4.38096	4.9541	5.62349	1.6441	0.952776	0.155464	0.2968	0.518173	0.815261	1.22898	1.55993	2.30206	0.5142	0.475375	0	0	0.0839436	0.38347	0.784984	1.24555	1.78743	4.1904	2.64135	0.355761	1.05407	1.75895	2.64396	3.19604	3.6766	4.80266	0.242	0.358849	0	0	0.0704572	0.222517	0.486156	0.874352	1.17761	3.6776	2.76294	0.901161	1.51668
WM983B_SKIN	3.9403	3.4622	1.66248	2.20005	2.78933	3.49207	4.13389	4.6605	5.29731	2.3048	0.784166	0.139508	0.327412	0.521086	0.763879	1.0112	1.37188	1.71	2.4621	0.652991	0	0.0386333	0.218774	0.552356	0.996655	1.45064	1.89471	4.8064	2.43793	0.19131	0.6215	1.53046	2.49384	3.03767	3.63538	4.2074	0.981	0.390403	0	0	0.0837602	0.258072	0.533869	0.887193	1.17806	2.4694	2.30179	0.819153	1.16997
YKG1_CENTRAL_NERVOUS_SYSTEM	2.8308	3.38387	1.43571	2.08036	2.69634	3.35653	3.99931	4.62381	5.35617	0.5376	0.968268	0.166637	0.333419	0.551512	0.845848	1.25651	1.58102	2.20375	1.6499	0.990093	0	0.133608	0.445932	0.717355	1.24128	1.66292	2.54224	0.8278	1.41233	0	0.127652	0.371517	0.775339	1.65713	2.99918	3.78639	0.07841	0.339767	0	0.0039304	0.0708197	0.206207	0.460921	0.818295	1.06454	1.8817	2.40946	0.916555	1.44875
ZR751_BREAST	4.4719	3.35182	1.45305	2.01681	2.66985	3.34329	4.12343	4.69763	5.29666	1.2285	0.901504	0.159218	0.349882	0.577824	0.825884	1.10324	1.5173	2.03211	1.1688	0.972172	0	0.160281	0.445067	0.809228	1.34547	1.77858	2.47502	0.7315	0.998124	0	0.0558655	0.186544	0.523378	1.20168	2.13139	4.01934	1.1717	0.55512	0	0.032308	0.158918	0.3636	0.815041	1.23251	1.96021	NA	NA	NA	NA
ZR7530_BREAST	2.3161	3.61432	1.6605	2.31509	2.90687	3.59837	4.27454	4.68583	5.29721	0.1118	1.07404	0.169337	0.349616	0.543499	0.864992	1.30595	1.86014	2.89886	0	1.37879	0.0436533	0.236145	0.483287	0.885176	1.61379	2.38345	3.80377	0.04301	0.938611	0	0.0557694	0.195702	0.524208	1.24429	2.17546	3.19607	0.03998	0.664912	0	0.054754	0.185429	0.414458	0.858798	1.44008	2.1243	1.6931	2.19061	0.811325	1.35375
HCC56_LARGE_INTESTINE	NA	NA	NA	NA	NA	NA	NA	NA	NA	0.6342	1.39502	0.328007	0.550672	0.860195	1.34103	1.77788	2.11306	2.58596	1.1856	1.00215	0.0140136	0.211511	0.445691	0.897294	1.42884	1.8375	2.49516	3.7803	2.73428	0.210373	0.733673	1.56384	2.52694	3.51039	4.21803	5.01524	0.2732	0.741307	0	0.0530683	0.236652	0.549018	1.04269	1.46263	2.0257	1.8327	2.59201	1.08594	1.58064
[truncated: 167 more columns]
