# Supplementary material for: A quantile regression forest based method to predict drug response and assess prediction reliability
Source: PLoS One. 2018 Oct 5;13(10):e0205155. doi: 10.1371/journal.pone.0205155 (PMC6173405; doi:10.1371/journal.pone.0205155)
Supplement: S4 Table — (XLSX) [file pone.0205155.s004.xlsx]

## Sheet: Table S4
S4 Table: Genes used by quantile regression forests and the generated variable importance. "Type=Expr", "Type=Mut" and "Type=Cpv" stand for the features of gene expression, mutation status and copy number variation, respectively. "Imp" represents the variable importance.
17-AAG			AEW541			AZD0530			AZD6244			Erlotinib			Irinotecan			L-685458			LBW242			Lapatinib			Nilotinib			Nutlin-3			PD-0325901			PD-0332991			PF2341066			PHA-665752			PLX4720			Paclitaxel
Gene	Type	Imp	Gene	Type	Imp	Gene	Type	Imp	Gene	Type	Imp	Gene	Type	Imp	Gene	Type	Imp	Gene	Type	Imp	Gene	Type	Imp	Gene	Type	Imp	Gene	Type	Imp	Gene	Type	Imp	Gene	Type	Imp	Gene	Type	Imp	Gene	Type	Imp	Gene	Type	Imp	Gene	Type	Imp	Gene	Type
NQO1	Expr	10.1168	MRPL50	Expr	9.362	CISH	Expr	8.2624	LYZ	Expr	56.0136	SYTL1	Expr	7.1575	SLFN11	Expr	29.7407	MSL2	Expr	6.4929	SPECC1L	Expr	7.8459	STARD3	Cpv	6.4445	CISH	Expr	27.1537	WNT3	Expr	3.2642	LYZ	Expr	109.517	CORO7	Expr	4.847	SELPLG	Expr	7.7678	HECTD2	Expr	2.414	RXRG	Expr	7.7481	TAF5	Expr
OGDHL	Expr	6.1673	CNNM3	Expr	4.7048	SCAF8	Expr	7.0185	SPRY2	Expr	29.435	CTDSPL	Expr	4.2511	PPIC	Expr	23.7101	GPBP1L1	Expr	5.904	CPNE2	Expr	5.852	TCAP	Cpv	5.7973	SCAF8	Expr	18.3132	RILPL2	Expr	2.1974	LOC100127888	Expr	56.1021	TSEN34	Expr	3.7445	HGF	Expr	6.9971	MAP2K7	Expr	2.0389	FAM210A	Expr	5.2918	SNRPA	Expr
NFKB1	Expr	5.8901	LOC646762	Expr	4.5059	LOC100289098	Expr	5.1581	PYCARD	Expr	25.5593	HPVC1	Cpv	4.104	CNTRL	Expr	18.1908	PIK3CG	Expr	4.7315	ALDH8A1	Cpv	5.627	IRF6	Expr	4.2039	KIAA1586	Expr	8.7877	SELPLG	Expr	1.8725	RNF125	Expr	51.0852	SELPLG	Expr	3.4562	MET	Expr	5.2934	MICB	Expr	1.9398	BRAF	Mut	5.0296	PARD6B	Expr
LOC401317	Expr	5.6674	ACVR2B	Expr	4.3156	PTPDC1	Expr	4.8014	RNF125	Expr	24.5437	CD101	Expr	3.5478	ARHGAP19	Expr	17.7436	MAP2K7	Expr	3.5088	AHI1	Cpv	5.5204	GRB7	Expr	4.1055	HMBOX1	Expr	8.5798	USP19	Expr	1.3795	DUSP6	Expr	49.5624	MSL2	Expr	3.1644	SLC10A7	Expr	4.5957	MSL2	Expr	1.6631	FLJ14107	Expr	5.0007	ABCB1	Expr
SREBF1	Expr	5.2811	ZBTB39	Expr	4.2693	BTC	Expr	4.3265	LOC100127888	Expr	21.7209	SUMF2	Cpv	3.411	SH3D19	Expr	13.1433	LOC100506668	Expr	3.4638	RIPK1	Expr	5.3337	STARD3	Expr	3.9575	SELPLG	Expr	7.6053	MTF2	Expr	1.3186	SPRY2	Expr	47.9137	PPIC	Expr	3.0024	CTDP1	Expr	4.4035	ARHGAP4	Expr	1.6333	MITF	Cpv	3.9831	NME7	Expr
C15orf57	Expr	5.1814	AMPD1	Expr	4.2114	MCU	Expr	4.1514	GPR35	Expr	20.9448	CTSC	Expr	3.4094	S100A16	Expr	12.8671	P2RX1	Expr	3.4097	CXCL1	Expr	5.309	PPAPDC2	Expr	3.4746	MSL2	Expr	6.7311	SUPT3H	Cpv	1.2654	ETV4	Expr	35.8821	RPS10P7	Expr	2.931	C10orf25	Expr	3.4815	SYAP1	Expr	1.5099	ZNF736	Expr	3.9697	HCLS1	Expr
LOC100505501	Expr	4.9979	GPR98	Expr	4.08	ARFGEF1	Expr	4.1404	VASN	Expr	18.4211	EVPL	Expr	3.3586	ORC1	Expr	11.1418	SELPLG	Expr	3.3931	2017-09-09	Expr	5.1072	ESYT1	Expr	3.4587	SOCS2	Expr	5.7359	PIKFYVE	Expr	1.2067	KLF3	Expr	35.3123	RSL24D1	Expr	2.8042	LAIR1	Expr	3.4394	PAFAH2	Expr	1.4721	LOC100506047	Expr	3.5041	FARP1	Expr
ZNF420	Expr	4.836	TMEM101	Expr	3.8328	ID1	Expr	4.0345	LPL	Expr	18.3527	GJB6	Expr	3.2372	STOML2	Expr	10.4729	SCMH1	Expr	2.5322	C1orf95	Expr	4.9965	SYTL1	Expr	3.4172	NOD1	Expr	4.7513	USP15	Expr	1.2014	PYCARD	Expr	35.0676	PPP2R1A	Expr	2.3946	ST7.AS1	Expr	3.3629	ACVR2A	Expr	1.4588	GAPDHS	Expr	3.3453	FAM98B	Expr
SORD	Expr	4.7491	DENND5A	Expr	3.8074	GK3P	Expr	3.9736	DUSP6	Expr	17.862	PHKG1	Cpv	3.1761	YIF1A	Expr	9.5266	WDR54	Expr	2.4859	LOC692247	Expr	4.5278	PGAP3	Expr	3.3684	SHPRH	Expr	4.5271	LOC100507345	Expr	1.196	GPR35	Expr	35.0424	FMNL1	Expr	2.2741	MET	Cpv	3.2783	FMNL1	Expr	1.4284	MLANA	Expr	3.3445	ARHGAP19	Expr
FGF18	Cpv	4.7387	APLN	Expr	3.5025	COMMD5	Expr	3.8186	FCER1G	Expr	16.4019	PTPN6	Expr	3.0133	S100A10	Expr	8.45	BOD1	Expr	2.3561	LOC642236	Expr	4.5211	EVPL	Expr	3.3413	ELP3	Expr	4.3747	LOC375010	Expr	1.1869	FERMT1	Expr	32.8906	KIF13A	Expr	2.2528	LOC100506802	Expr	3.2067	PAOX	Expr	1.345	C10orf90	Expr	3.2864	LPCAT4	Expr
RPUSD4	Expr	4.5597	PIM2	Expr	3.4827	VAPA	Expr	3.7773	UCHL1	Expr	16.0064	SLFN13	Expr	2.9762	BCAR3	Expr	8.2179	MRPL50	Expr	2.2923	IL1R2	Expr	4.5146	STX2	Expr	3.2854	ANKRD27	Expr	4.2786	TRIAP1	Expr	1.1832	KCNN2	Expr	32.3697	HYI	Expr	2.0135	PIKFYVE	Expr	3.1636	LOC285835	Expr	1.3235	SPRYD5	Expr	3.2416	C1orf38	Expr
CAMKV	Expr	4.5572	SLC25A21	Cpv	3.4309	ZNF816	Expr	3.6648	ERO1L	Expr	14.2199	CDH3	Expr	2.7916	LYAR	Expr	8.1734	LRRC4C	Expr	2.2185	LOC644135	Expr	4.5131	LIX1L	Expr	3.2524	NCL	Expr	4.2287	WT1.AS	Expr	1.175	HSD17B11	Expr	30.2952	TRAF3IP3	Expr	1.9178	ARHGAP15	Expr	3.0534	FDFT1	Expr	1.2381	RNASE2	Expr	2.7741	TBPL1	Expr
CTCF	Expr	4.4865	CDON	Expr	3.4167	RSF1	Expr	3.6294	FCGR2A	Expr	14.1845	PES1	Expr	2.7604	GPRC5A	Expr	7.8468	ATG2B	Expr	1.9605	LOC286052	Expr	4.3601	PLXDC1	Cpv	3.1933	C15orf26	Expr	4.1759	LOC100289026	Expr	1.1632	FCER1G	Expr	29.6948	MRPL50	Expr	1.8975	ARHGAP19	Expr	3.0025	PLSCR1	Expr	1.2273	LOC100130987	Expr	2.7733	DUT	Expr
ZNF253	Expr	4.4001	DYNLT1	Expr	3.3958	TTPA	Expr	3.5518	FUT4	Expr	13.8814	DOK6	Expr	2.744	NAA15	Expr	7.4823	HDHD2	Expr	1.9188	G0S2	Expr	4.2593	SPATA4	Expr	3.1448	GPBP1L1	Expr	4.1104	ITGAL	Expr	1.1595	C9orf167	Expr	29.4543	SH2D3C	Expr	1.8739	FHDC1	Expr	2.8899	LOC100506667	Expr	1.211	C6orf130	Expr	2.6027	KDM1A	Expr
TSSK6	Cpv	4.3959	UBA5	Expr	3.3164	DPP4	Expr	3.5257	HSD17B11	Expr	13.7036	FAM83B	Expr	2.6647	SNRPD1	Expr	7.1768	ARHGAP19	Expr	1.874	FOXF2	Cpv	4.1888	MSL2	Expr	3.0257	FAM45A	Expr	3.99	POGLUT1	Expr	1.1512	SLC45A2	Expr	29.2398	TRAPPC3	Expr	1.8255	VILL	Expr	2.8792	ARHGAP15	Expr	1.2104	ZFP106	Expr	2.4787	FAM212A	Expr
CLDN10	Expr	4.3618	IGF1R	Expr	3.3139	FDFT1	Expr	3.485	KLF3	Expr	13.6429	LPCAT1	Expr	2.6141	CD63	Expr	7.1642	ISOC1	Expr	1.8477	SUCLG1	Expr	4.0641	MAL2	Expr	3.0222	CDYL	Expr	3.7985	ZMAT3	Expr	1.1197	ERO1L	Expr	27.3784	IQGAP2	Expr	1.7832	RGS18	Expr	2.8337	FAM103A1	Expr	1.2014	SEPN1	Expr	2.4653	LOC158960	Expr
SLC1A5	Expr	4.2544	TNFRSF17	Expr	3.2193	SLC16A9	Expr	3.484	KCNN2	Expr	13.6184	STX2	Expr	2.5903	ARHGAP29	Expr	6.8876	NPHP1	Expr	1.7242	MUC6	Expr	4.0492	LAD1	Expr	2.834	TMEM40	Expr	3.7957	FLJ43489	Expr	1.0888	CAPN3	Expr	24.9868	TMF1	Expr	1.7657	GHRLOS2	Expr	2.8003	FAXC	Expr	1.1876	ZFP3	Expr	2.4443	RPAP1	Expr
DCTD	Expr	4.1153	KCNJ3	Expr	3.2174	CCDC136	Expr	3.4578	TCEA2	Expr	13.2379	CCT6A	Expr	2.5593	OSGIN1	Expr	6.5544	BMI1	Expr	1.7049	POLR3C	Expr	3.8188	LOC641518	Expr	2.8206	PIM1	Expr	3.7706	DDB2	Expr	1.0804	SH3TC2	Expr	24.6631	INSIG1	Expr	1.7556	ZNF277	Expr	2.7378	CDC42EP3	Expr	1.1857	LRCH1	Cpv	2.3564	CCDC148	Expr
RAI2	Expr	4.0583	C5orf63	Expr	3.024	FGFBP1	Expr	3.3277	SH3TC2	Expr	12.9794	GPR116	Expr	2.5585	POLR1E	Expr	6.4192	CORO7	Expr	1.6901	MIR421	Cpv	3.8122	LOC100288911	Expr	2.8201	HELB	Expr	3.715	LOC157273	Expr	1.055	FCGR2A	Expr	24.5395	AP5B1	Expr	1.7154	NOD1	Expr	2.7044	C1orf182	Expr	1.1634	HSH2D	Expr	2.274	RPUSD2	Expr
FAM153A	Cpv	4.043	DERL3	Expr	2.9284	SH2D4B	Expr	3.3198	TMEM67	Expr	12.3745	CTNNBL1	Expr	2.5492	HNRNPH3	Expr	6.0987	IKZF1	Expr	1.6466	H2BFWT	Cpv	3.7384	PRSS16	Expr	2.7828	SLC12A2	Expr	3.483	LOC100130232	Expr	1.0243	GMPR	Expr	23.7207	P2RX1	Expr	1.6977	ZNF789	Expr	2.6227	PIK3CG	Expr	1.1629	ART3	Expr	2.2083	MACROD2	Expr
C9orf41	Expr	4.0297	BEAN1	Expr	2.9103	CLDN1	Expr	3.2925	SLC45A2	Expr	12.2625	MOB3B	Expr	2.548	KIF21B	Expr	6.0964	RABL5	Expr	1.6446	CHIC1	Cpv	3.5777	DSC2	Expr	2.6197	KCNQ5	Expr	3.4448	ALG9	Expr	1.0233	LYST	Expr	22.8584	CAMSAP3	Expr	1.6835	FAM47C	Cpv	2.5752	ELTD1	Expr	1.1354	PIP5KL1	Expr	2.1959	CASC5	Expr
RTF1	Expr	4.0266	CHRM3	Expr	2.7846	ELF2	Expr	3.2535	CD36	Expr	12.1319	PPAPDC2	Expr	2.5342	KDELR3	Expr	6.0462	RPS24	Expr	1.5421	MIR545	Cpv	3.5688	ERBB2	Expr	2.5681	RHAG	Expr	3.384	KRTAP4.6	Expr	1.0229	SERINC5	Expr	22.6968	DIMT1	Expr	1.6721	GLUD2	Expr	2.5267	MYB	Cpv	1.1275	RPL3	Expr	2.1651	ARHGAP11A	Expr
ANKRD6	Expr	3.9786	ZBTB34	Expr	2.7623	NRXN3	Expr	3.2044	CMTM7	Expr	11.6952	KRT16	Expr	2.532	SNRPA	Expr	5.9242	FMO6P	Expr	1.5419	SUFU	Expr	3.3889	DPY19L2P2	Expr	2.504	TRIM35	Expr	3.3819	RAB28	Cpv	1.0199	LPCAT2	Expr	21.9005	SLC43A1	Expr	1.6363	MAP2K7	Expr	2.5264	HECW1.IT1	Expr	1.1256	EVI2B	Expr	2.1527	COQ3	Expr
PTP4A1	Expr	3.976	CGRRF1	Expr	2.5606	THEM4	Expr	3.1733	FERMT1	Expr	11.6942	VPS4B	Expr	2.4878	WWTR1	Expr	5.175	IFT43	Expr	1.5233	FSCN2	Expr	3.303	HSD17B8	Expr	2.474	TMEM217	Expr	3.3811	POLD3	Expr	1.0171	MLANA	Expr	21.2281	KIF21B	Expr	1.6326	PTPN7	Expr	2.4545	PTPRS	Expr	1.1122	ITGAL	Expr	2.1	SSRP1	Expr
ZNF418	Expr	3.9434	LAMP5	Expr	2.5356	ZNF530	Expr	3.1644	PIWIL4	Expr	10.9061	ACSM3	Expr	2.4653	TAF5	Expr	5.1277	CDK2AP1	Expr	1.493	ZP4	Expr	3.2904	CTNNBL1	Expr	2.4452	MRPL50	Expr	3.2707	ERP29	Expr	0.9974	CMTM7	Expr	20.2018	LOC100127891	Expr	1.5849	MSL2	Expr	2.355	CDH12	Expr	1.1107	LOC494150	Expr	2.0572	KIF12	Expr
CRB1	Expr	3.8686	HIF1A	Expr	2.4875	USP9X	Expr	3.1491	SNTB1	Expr	10.8784	CSTA	Expr	2.4448	HMHA1	Expr	5.0588	USP15	Expr	1.4596	IQGAP2	Cpv	3.2508	KRT34	Expr	2.433	PAICS	Expr	3.2256	C1orf182	Expr	0.9912	GJB1	Expr	19.5826	ECT2	Expr	1.5813	HEG1	Expr	2.2966	GZMB	Expr	1.108	DMXL2	Expr	1.9284	TGFB1	Expr
FAM189A1	Expr	3.8215	ZKSCAN2	Expr	2.4874	IFT27	Expr	3.1195	TNFRSF14	Expr	10.4844	VSTM2A	Cpv	2.4396	NCKAP1L	Expr	5.0138	SPCS2	Expr	1.4409	ALOX15B	Expr	3.1842	HABP4	Expr	2.4242	RFESD	Expr	3.1827	FAM193A	Expr	0.976	BRAF	Mut	9.0964	ERAL1	Expr	1.5713	ELF2	Expr	2.2828	BARHL1	Expr	1.0765	MNDA	Expr	1.925	CSK	Expr
PAPPA2	Expr	3.7864	EDEM3	Expr	2.4578	MAPK14	Expr	3.1127	ETV4	Expr	10.4132	AFAP1.AS1	Expr	2.2716	PARP1	Expr	4.8219	DUSP22	Expr	1.4388	LOC100506480	Expr	3.1423	ARHGEF25	Expr	2.4037	ZNF224	Expr	3.1202	PROK2	Expr	0.9752				POGLUT1	Expr	1.5304	C1orf198	Expr	2.1771	VTA1	Expr	1.0745	OVOS2	Expr	1.925	UBR1	Expr
ZNF707	Expr	3.7831	PLCXD1	Expr	2.4502	RASSF2	Expr	3.1029	NPAS2	Expr	10.1973	PAK6	Expr	2.2059	ZFP112	Expr	4.8132	SMARCC1	Expr	1.4381	RUNX2	Cpv	3.0591	MOK	Expr	2.3299	TBP	Expr	3.1065	FAM110C	Expr	0.9712				NTN4	Expr	1.5018	OSBPL10	Expr	2.1715	ACTR3	Expr	1.0734	CAPN3	Expr	1.8661	ATP1B1	Expr
DNAJB2	Expr	3.7667	SNAPC1	Expr	2.3925	ATF7	Expr	3.0673	EDNRB	Expr	9.8599	ZNF479	Cpv	2.2045	MCM2	Expr	4.7485	LOC100130872	Expr	1.4146	ZC3HAV1	Expr	3.0561	C2orf54	Expr	2.3145	LRRC33	Expr	3.1057	C11orf88	Expr	0.9507				ADAMTS15	Expr	1.4994	PDAP1	Expr	2.0977	CASP3	Expr	1.0693	M6PR	Expr	1.8386	UBXN7	Expr
LBH	Expr	3.7595	CNOT6L	Expr	2.3808	LINC00472	Expr	3.0612	EPS8L3	Expr	9.8374	DPY19L2P2	Expr	2.1999	BCLAF1	Expr	4.683	CRISP1	Expr	1.4014	MRGPRX3	Expr	3.0456	FLJ45445	Expr	2.2812	ZNF816	Expr	3.0982	PTPRC	Expr	0.946				PPARGC1B	Expr	1.4833	SLA	Expr	2.0696	PFN2	Expr	1.0681	ACAP1	Expr	1.8209	CD63	Expr
GFRA1	Expr	3.7418	TP53INP1	Expr	2.3727	WT1.AS	Expr	3.0556	GMPR	Expr	9.738	KLF5	Expr	2.1798	TNFRSF12A	Expr	4.611	TPP2	Expr	1.3976	NMUR1	Expr	2.9737	MIEN1	Expr	2.263	MAPK14	Expr	3.0978	LOC100507637	Expr	0.9397				C6orf115	Expr	1.4771	CISH	Expr	2.0387	DKFZP434K028	Expr	1.0611	LYZ	Expr	1.8182	CNTRL	Expr
ZFP30	Expr	3.7406	DGKQ	Expr	2.3264	LOC100126784	Expr	3.0365	GJB1	Expr	9.4471	ZNF716	Cpv	2.1712	HCLS1	Expr	4.3029	SH3D19	Expr	1.3824	GNAI3	Expr	2.9191	COL28A1	Expr	2.2213	TREML2	Expr	3.0598	STAT6	Expr	0.9155				ATP2B4	Expr	1.4747	O3FAR1	Expr	1.9335	LENEP	Cpv	1.0504	LINC00326	Expr	1.7994	ODF2	Expr
CCNG1	Cpv	3.703	BMI1	Expr	2.3172	APOO	Expr	3.0274	LYST	Expr	9.3953	C12orf23	Expr	2.17	TJP1	Expr	4.2449	RCSD1	Expr	1.3572	GOSR2	Expr	2.8255	DSG2	Expr	2.2066	CCBL2	Expr	2.9123	PHF21A	Expr	0.9022				BOD1	Expr	1.4194	ELP3	Expr	1.929	MAGED2	Expr	1.0442	KCNN2	Expr	1.7924	DEF6	Expr
LINC00299	Expr	3.7007	IQGAP2	Expr	2.3131	ITGB6	Expr	2.9812	MLANA	Expr	8.8889	DSG2	Expr	2.1365	GIPC1	Expr	4.2249	ITGAL	Expr	1.3361	CSF2	Expr	2.7974	KIAA1161	Expr	2.2061	SLC27A2	Expr	2.9001	GIMAP2	Expr	0.9018				PARPBP	Expr	1.4184	DFNB31	Expr	1.8754	CYTH4	Expr	1.0419	LOC340037	Expr	1.7267	CDC40	Expr
MLLT4.AS1	Expr	3.6454	LHFPL2	Expr	2.3034	STYX	Expr	2.9719	CAPN3	Expr	8.4238	CTSL2	Expr	2.1278	VAMP3	Expr	4.1514	TRAF3IP3	Expr	1.3277	C11orf35	Expr	2.7279	KRTAP4.6	Expr	2.1887	AGPAT5	Expr	2.8312	C12orf48	Cpv	0.8771				B7H6	Expr	1.4002	BCAR3	Expr	1.868	NKG7	Expr	1.0416	LOC100129069	Expr	1.714	SKP2	Expr
LOC100507372	Expr	3.6408	RAB23	Expr	2.2992	ZFYVE21	Expr	2.9133	TRIM63	Expr	8.3213	LOC728705	Expr	2.1039	S100A2	Expr	4.1074	ALS2CR8	Expr	1.3231	GPRIN3	Expr	2.7103	NRARP	Expr	2.1438	JRK	Expr	2.8297	SESN1	Expr	0.8729				CD7	Expr	1.3921	SNX29P2	Expr	1.8452	ZBTB7B	Cpv	1.0246	PRAM1	Expr	1.699	ADAT2	Expr
SPCS3	Expr	3.6276	SESN1	Expr	2.2846	POU5F1B	Expr	2.8911	DCT	Expr	8.2078	NRXN3	Cpv	2.0549	FHL2	Expr	4.0778	SOWAHC	Expr	1.3111	NSMCE1	Expr	2.6796	CEP170	Expr	2.1387	ZKSCAN3	Expr	2.821	LOC553103	Expr	0.8704				CECR1	Expr	1.3911	MANBAL	Expr	1.8307	BTG2	Expr	1.0197	CECR6	Expr	1.6955	ABCE1	Expr
ARSB	Expr	3.6173	MEF2D	Expr	2.2732	ZNF317	Expr	2.8768	BRAF	Mut	6.8847	GJB3	Expr	2.0524	LAMB2	Expr	3.875	INPP5B	Expr	1.3056	C12orf40	Expr	2.671	LOC100506844	Expr	2.1242	LOC100505875	Expr	2.7909	SYCP2L	Expr	0.87				KBTBD11	Expr	1.3873	LRRC33	Expr	1.8057	PMVK	Cpv	1.0167	ARHGEF1	Expr	1.6785	MRPS27	Expr
MAP7D2	Expr	3.6052	FAM46C	Expr	2.2184	ICK	Expr	2.8749				CDC42	Expr	2.05	PTPN7	Expr	3.7554	RPL3	Expr	1.2828	PABPC4	Expr	2.5793	GJB6	Expr	2.1026	ABL1	Cpv	2.7855	USP16	Expr	0.8671				DTWD1	Expr	1.378	NDST2	Expr	1.7721	KCNN3	Cpv	1.0051	SNRPB2	Expr	1.6657	PTTG1IP	Expr
PARD6B	Expr	3.5979	TXNDC11	Expr	2.1654	C8orf44	Expr	2.8023				DSC2	Expr	2.0403	SOWAHC	Expr	3.6628	PPIC	Expr	1.2665	CD2AP	Cpv	2.5681	LOC643072	Expr	2.0273	DEFA5	Cpv	2.757	SRC	Expr	0.8642				TMEM40	Expr	1.3777	TSEN34	Expr	1.7688	SDC3	Expr	0.9993	CPN1	Expr	1.6521	ZNRD1	Expr
MGAT5	Expr	3.5852	INSR	Expr	2.1459	CTSL2	Expr	2.763				DKFZp434L192	Cpv	1.9348	AVPI1	Expr	3.5192	FES	Expr	1.2557	TEX101	Expr	2.5223	ZPBP2	Cpv	2.015	MAP3K7	Expr	2.7286	TRIM35	Expr	0.8588				ARHGAP4	Expr	1.3732	PTPRS	Cpv	1.7461	LOC339442	Expr	0.9993	MMP8	Expr	1.6324	2017-09-06	Expr
GABRA5	Expr	3.552	CORO7	Expr	2.1268	GDA	Expr	2.7593				UTS2	Expr	1.923	P2RY8	Expr	3.4974	PIKFYVE	Expr	1.2283	IL1B	Expr	2.5121	GRHL1	Expr	1.9943	UBR5	Expr	2.6888	TAF1B	Expr	0.853				UBE2N	Expr	1.3705	MMP17	Expr	1.7414	UBE2C	Expr	0.9917	POMP	Expr	1.6298	LINC00528	Expr
OSBPL9	Expr	3.5256	GPRC5D	Expr	2.0875	ZNF628	Expr	2.7561				BTC	Expr	1.9207	ARHGAP9	Expr	3.4041	BCAR3	Expr	1.2225	CDH12	Expr	2.4956	KLF5	Expr	1.9931	QRFP	Cpv	2.5685	GRK1	Expr	0.8518				LINC00528	Expr	1.3678	SEC31B	Expr	1.7149	LOC100507274	Expr	0.9742	FAM167B	Expr	1.6111	BUB1B	Expr
CYP27B1	Expr	3.521	RASA4	Expr	2.0233	NDST3	Expr	2.7408				FGFBP1	Expr	1.8421	PIK3CG	Expr	3.2969	VMP1	Expr	1.1772	LAG3	Expr	2.4858	GPSM1	Expr	1.9831	MAK16	Expr	2.3934	PPM1H	Expr	0.8421				MAP2K7	Expr	1.3529	DUS4L	Expr	1.7131	FOXH1	Expr	0.9732	C20orf197	Expr	1.6084	SPATA5L1	Expr
ZNF610	Expr	3.4882	ATF6	Expr	2.0021	ACE2	Expr	2.7061				SLCO2A1	Expr	1.8241	LAMB1	Expr	3.1233	HMG20A	Expr	1.1595	CXorf1	Expr	2.4057	LSR	Expr	1.9589	ZNF317	Expr	2.2118	IGSF9	Expr	0.8419				RPL34	Expr	1.3049	CG030	Expr	1.7065	SLC9A9	Expr	0.9713	LOC645591	Expr	1.5241	ITGAV	Expr
RPAP1	Expr	3.458	PPOX	Expr	1.9675	ZNF224	Expr	2.658				TMPRSS11E	Expr	1.8135				LRMP	Expr	1.0732	VWA5B1	Expr	2.382	PGAP3	Cpv	1.9395	WFS1	Expr	2.139	ERAL1	Expr	0.8339				LOC100505876	Expr	1.2977	ZKSCAN4	Expr	1.6776	FES	Expr	0.9693	TYR	Expr	1.5067	ORC1	Expr
FAM218A	Expr	3.4534	ERN1	Expr	1.9105	GJB3	Expr	2.6312				SERPINB5	Expr	1.802				KIF13A	Expr	1.057	MAGEC1	Expr	2.2992	MARVELD3	Expr	1.9228	KATNA1	Expr	2.0936	RNF125	Expr	0.8309				ISOC1	Expr	1.2923	MYO1F	Expr	1.6606	PPME1	Expr	0.9578	LOC151009	Expr	1.4867	BCAR3	Expr
ZNF818P	Expr	3.4513	SERTAD1	Expr	1.9069	ANKRD27	Expr	2.622				GRHL2	Expr	1.7792				CTDSPL2	Expr	1.0399	LARGE	Expr	2.2957	GRHL2	Expr	1.9025	PRG2	Expr	2.0433	SPOCD1	Expr	0.8213				KIAA1671	Expr	1.2587	C20orf197	Expr	1.641	MIR600HG	Expr	0.9344	DEPDC7	Expr	1.4754	ARHGAP29	Expr
NR4A2	Expr	3.4375	SELPLG	Expr	1.8719	PIM1	Expr	2.6121				RGS7	Expr	1.7334				KIF21B	Expr	1.0116	GALR2	Expr	2.2592	BTG3	Expr	1.9008	FIBCD1	Cpv	1.9984	LAMTOR3	Expr	0.8116				PHLDB2	Expr	1.2538	CTDSPL2	Expr	1.5396	ITGAL	Expr	0.9316	TRIM63	Expr	1.3817	PPIC	Expr
LDLRAP1	Expr	3.4249	MT2A	Expr	1.8526	TPRXL	Expr	2.6111				CEP170	Expr	1.7037				ARHGAP9	Expr	0.9968				PGAP2	Expr	1.8595	WT1.AS	Expr	1.8628	UCHL5	Expr	0.7976				SOWAHC	Expr	1.2514	CORO7	Expr	1.5382	TMEM99	Expr	0.9258	SNX10	Expr	1.3704	OIP5	Expr
KIAA0101	Expr	3.4181	HTRA1	Expr	1.7606	S100A2	Expr	2.5928				RCOR1	Cpv	1.6505				LRCH4	Expr	0.9833				SYNGR2	Expr	1.8408	LAMC3	Cpv	1.8402	CDC5L	Cpv	0.7885				MOK	Expr	1.2344	GMFG	Expr	1.4981	LOC729678	Expr	0.9254	TLR4	Expr	1.3627	CENPH	Expr
SNTB1	Expr	3.4141	MZB1	Expr	1.6898	FH	Expr	2.5852				DIO3OS	Cpv	1.6411				ARHGAP4	Expr	0.964				DYRK3	Expr	1.8144	AIF1L	Cpv	1.8255	RAB23	Expr	0.7845				NPHP1	Expr	1.2304	BOD1	Expr	1.3955	SELPLG	Expr	0.9048	ABCB5	Expr	1.3451	PTPN7	Expr
LOC100126784	Expr	3.3485				CHD3	Expr	2.5651				GJB5	Expr	1.641				WAS	Expr	0.9561				GRTP1	Expr	1.8023	PRKCQ	Expr	1.7855	IP6K2	Expr	0.7838				CHAC2	Expr	1.2208	PRRG1	Cpv	1.3793	DCAF5	Expr	0.8959	LPL	Expr	1.3341	RAD51	Expr
PCDP1	Expr	3.3313				LOC150005	Expr	2.5312				PIP4K2C	Expr	1.6372				SH2D3C	Expr	0.9522				CCDC136	Expr	1.8015				CD24	Expr	0.7804				EEF1B2	Expr	1.2199	LRCH4	Expr	1.3571	MARCKS	Expr	0.8876	PLA1A	Expr	1.3292	ANP32A	Expr
PARD3	Expr	3.3251				NR1I3	Expr	2.5277				EIF2AK1	Expr	1.6061				HCK	Expr	0.9494				EPN3	Expr	1.7998				HLA.DPB1	Expr	0.774				NCL	Expr	1.2059	N4BP2L1	Expr	1.347	LYZ	Expr	0.8822	LYST	Expr	1.3212	MCM2	Expr
BZW2	Expr	3.3208				KLF5	Expr	2.4882				EGFR	Expr	1.6018				RBM33	Expr	0.9105				FLJ43663	Expr	1.7934				BAX	Expr	0.7734				PLDN	Expr	1.1755	RAB40B	Expr	1.3408	VILL	Expr	0.8744	PLP1	Expr	1.3108
GRIK5	Expr	3.3138				PLEKHA1	Expr	2.4319				STX19	Expr	1.47				RASAL3	Expr	0.9022				C1orf106	Expr	1.7675				MARCKS	Expr	0.7686				PTPN14	Expr	1.1613	ARPC1A	Expr	1.3361	LAIR1	Expr	0.8488	S100B	Expr	1.3039
DHX30	Expr	3.2808				EIF2AK1	Expr	2.409				PRRG4	Expr	1.4372				RASSF5	Expr	0.8864				IKZF3	Cpv	1.7257				SRBD1	Expr	0.7625				DYNLT1	Expr	1.156	FMNL1	Expr	1.2493	SWT1	Expr	0.8429	RPL21	Expr	1.2918
TMEM170B	Expr	3.2735				FAM116B	Expr	2.3839				ANKRD9	Cpv	1.4155				LINC00528	Expr	0.8819				NLRX1	Expr	1.6734				CELF2	Expr	0.7553				RFX7	Expr	1.1536	JAK3	Expr	1.216	NUP43	Expr	0.8404	FCGR2A	Expr	1.2358
RANBP17	Cpv	3.27				GDI1	Expr	2.3768				ELMO3	Expr	1.4145				MANBAL	Expr	0.8797				PROM2	Expr	1.5795				XPNPEP2	Expr	0.7496				LOC100130111	Expr	1.1433				TRIM35	Expr	0.8376	AP1S2	Expr	1.2299
BAX	Expr	3.2327				STXBP1	Expr	2.3716				2017-09-14	Cpv	1.3615				LCP1	Expr	0.8747				CDH3	Expr	1.5246				TNFAIP8	Expr	0.7485				DERL3	Expr	1.1158				C12orf28	Expr	0.8285	DCT	Expr	1.216
FDXR	Expr	3.2207				FAM55C	Expr	2.369				RAGE	Cpv	1.3598				AMOTL2	Expr	0.8346				MED1	Expr	1.4901				UBE2N	Expr	0.7463				CTDSPL2	Expr	1.1102				PPID	Expr	0.8249	ST3GAL6	Expr	1.2064
ELOVL6	Expr	3.2138				KRT10	Expr	2.344				CCT6A	Cpv	1.3369				LOC285957	Expr	0.827				PRSS8	Expr	1.4747				C3orf52	Expr	0.7368				F2RL1	Expr	1.0862				LOC100507286	Expr	0.8223	OSTM1	Expr	1.1658
SLC35C1	Expr	3.2008				IDH3A	Expr	2.342				PSPH	Cpv	1.3357				LAIR1	Expr	0.8262				ELMO3	Expr	1.4317				ARHGAP9	Expr	0.7341				SRBD1	Expr	1.0834				PSMA7	Expr	0.8164	KIAA0930	Expr	1.1531
LPP	Expr	3.1595				GK	Expr	2.293				CHCHD2	Cpv	1.3066				GMFG	Expr	0.8082				GRB7	Cpv	1.4239				HNRPLL	Expr	0.7279				DEF6	Expr	1.0781				TNFRSF1B	Expr	0.8067	CYP27A1	Expr	1.1529
C7orf13	Expr	3.1547				TREML2	Expr	2.2838				RPSA	Expr	1.2939				ASAP2	Expr	0.7727				ARHGAP8	Expr	1.3839				OXCT2	Expr	0.724				BCAR3	Expr	1.047				C20orf57	Expr	0.801	SLC45A2	Expr	1.1347
PDE6A	Expr	3.1507				ZNF256	Expr	2.2706				WDR20	Cpv	1.2932				TSEN34	Expr	0.7415				S100A14	Expr	1.3522				CCNG1	Expr	0.7134				AHNAK2	Expr	1.0304				NXPH4	Expr	0.7971	SCML4	Expr	1.1141
NSMCE4A	Expr	3.1167				GPBP1L1	Expr	2.2588				ZNF713	Cpv	1.2578										STX19	Expr	1.3016				ALOX5AP	Expr	0.7128				GPX8	Expr	1.026				ARHGEF6	Expr	0.797	UCN2	Expr	1.0996
CTC1	Expr	3.1094				PDZD11	Expr	2.234				TRAF3	Cpv	1.2357										CDS1	Expr	1.2843				LOC100130872	Expr	0.7115				PPME1	Expr	1.0027				LRCH4	Expr	0.7958	THEM4	Expr	1.0661
C21orf88	Expr	3.0864				MSL2	Expr	2.1862				TMPRSS4	Expr	1.2295										JUP	Expr	1.2442				AP5B1	Expr	0.7043				BAIAP2	Expr	0.9903				GPBP1L1	Expr	0.7818	LGI3	Expr	1.0657
THOC3	Cpv	3.0855				PNISR	Expr	2.163				IRF6	Expr	1.2205										CCDC64B	Expr	1.2291				RPL29	Expr	0.7042				SPIRE1	Expr	0.9797				FER	Expr	0.78	GAS7	Expr	1.0465
C12orf57	Expr	3.0829				EVPL	Expr	2.1597				CINP	Cpv	1.1962										PRR15L	Expr	1.2174				HCLS1	Expr	0.7008				C9orf91	Expr	0.9428				LOC116437	Expr	0.7766	OR7E156P	Expr	0.9405
LOC100506930	Expr	3.0718				SPINT2	Expr	2.1516				GBAS	Cpv	1.1146										ERBB2	Cpv	1.213				PAWR	Expr	0.6941				S100A16	Expr	0.9062				ZBTB16	Expr	0.7764	LRGUK	Expr	0.9111
TST	Expr	3.0663				ZDHHC3	Expr	2.1386				SEC61G	Cpv	0.9698										C17orf37	Cpv	1.1807				PDE4A	Expr	0.6823				PIK3CG	Expr	0.9011				MYCBP2	Expr	0.7729	PMEL	Expr	0.7041
ABCC8	Expr	3.0573				ATP6AP2	Expr	2.1254				LOC442308	Cpv	0.8678										LOC90110	Cpv	1.112				MTMR14	Expr	0.6798				PIKFYVE	Expr	0.8709				ABTB2	Cpv	0.7624
POM121	Expr	3.057				RPL31	Expr	2.124				FKBP9L	Cpv	0.5246										CDC6	Cpv	0.9307				HSD17B11	Expr	0.6713				PVR	Expr	0.8697				LOC100128164	Expr	0.7554
INO80	Expr	3.0408				ZBED2	Expr	2.1054																RARA	Cpv	0.9247				MAP4K3	Expr	0.67				WWTR1	Expr	0.8687				TRIM37	Expr	0.7392
GPC4	Expr	3.0388				SYTL1	Expr	2.1006																STAC2	Cpv	0.8866				EVI2B	Expr	0.6691				RCSD1	Expr	0.8523				C16orf88	Expr	0.7391
ECHS1	Expr	3.0383				TMEM40	Expr	2.0892																GSDMB	Cpv	0.8657				ZNF280B	Expr	0.6343				ALS2CR8	Expr	0.8513				FBXO4	Expr	0.736
SLIT3	Cpv	3.0092				UBR5	Expr	2.0879																ORMDL3	Cpv	0.8413				TYK2	Expr	0.6241				PPP2R3A	Expr	0.8492				ZNF205	Expr	0.7208
LOC283665	Expr	3.0065				LSR	Expr	2.0516																NEUROD2	Cpv	0.8214				TNFSF14	Expr	0.6219				DUSP22	Expr	0.7843				GPRIN1	Expr	0.7178
RG9MTD2	Expr	3.0051				C19orf48	Expr	1.9158																						CANX	Expr	0.6071				CDK2AP1	Expr	0.7399				2017-09-09	Expr	0.7145
LOC100292909	Expr	2.9988																												HSH2D	Expr	0.6046				KCNA3	Expr	0.7313				ZSWIM6	Cpv	0.7112
CAPN10	Expr	2.9936																												YIPF4	Expr	0.5975				JAK3	Expr	0.7269				NENF	Expr	0.71
SESN1	Expr	2.984																												FMNL1	Expr	0.5971				AMOTL2	Expr	0.7133				SLC10A7	Expr	0.7007
AIFM2	Expr	2.9767																												RPS27L	Expr	0.5946				ELMO1	Expr	0.7113				RGS14	Expr	0.6985
FLJ43489	Expr	2.953																												C22orf13	Expr	0.5946				WAS	Expr	0.7008				PIKFYVE	Expr	0.6982
RNF182	Expr	2.942																												CECR1	Expr	0.5893				YAP1	Expr	0.6813				C2orf3	Cpv	0.6964
ADAMTS15	Expr	2.9378																												LRRC25	Expr	0.5667				CYR61	Expr	0.6767				BARD1	Expr	0.6955
C6orf99	Expr	2.9237																												SLC25A38	Expr	0.5568				IL2RG	Expr	0.6665				MRPL19	Cpv	0.6894
NEURL	Expr	2.9153																												SERBP1	Expr	0.5562				LAMB1	Expr	0.6594				RGS6	Expr	0.6873
ADAMTS8	Expr	2.8976																												FDXR	Expr	0.5451				LRMP	Expr	0.6283				FERMT2	Expr	0.6868
A1CF	Expr	2.8951																												PRR15	Expr	0.5259				TNFAIP1	Expr	0.6246				FAM176A	Cpv	0.6857
CD24	Expr	2.8842																												MIAT	Cpv	0.4954				LOC100128751	Expr	0.6191				MYH6	Expr	0.6828
METAP1	Expr	2.8606																												CRYBA4	Cpv	0.4754				GMFG	Expr	0.606				ATP6V0A2	Expr	0.6803
GATS	Expr	2.8504																												CNR2	Expr	0.4317				RILPL1	Expr	0.6012				TRAPPC8	Expr	0.6722
C5orf43	Expr	2.8118																																								SPIRE1	Expr	0.6607
C12orf23	Expr	2.8028																																								MYO1F	Expr	0.6553
ETV4	Expr	2.7975																																								C8orf22	Expr	0.6462
PLCB4	Expr	2.7842																																								GSTA1	Expr	0.6396
CTDSP1	Expr	2.7755																																								SLC25A40	Expr	0.6388
PCSK1N	Expr	2.7619																																								MTCH1	Expr	0.6323
ZNF345	Expr	2.7337																																								LOC100506668	Expr	0.6264
MIR30C2	Expr	2.724																																								ASB4	Expr	0.6175
CSK	Expr	2.7207																																								CYTH1	Expr	0.614
PGBD5	Expr	2.712																																								GPRIN3	Expr	0.6135
SLC34A2	Expr	2.71																																								FAM83D	Expr	0.6121
JAKMIP1	Expr	2.6882																																								RANBP3L	Expr	0.6092
CGNL1	Expr	2.6613																																								DENND1C	Expr	0.603
ZNF506	Expr	2.6579																																								LOC285957	Expr	0.5837
GIPC2	Expr	2.6463																																								SRSF3	Expr	0.5773
HLTF	Expr	2.6276																																								LINC00528	Expr	0.5673
AUTS2	Expr	2.6203																																								TLX1	Expr	0.5662
FOXO6	Expr	2.5997																																								ARHGDIB	Expr	0.5442
SOX8	Expr	2.5978																																								LAG3	Expr	0.5281
CEBPA	Expr	2.5885																																								RAC2	Expr	0.5026
CDH6	Expr	2.5836																																								P2RX1	Expr	0.4972
ZNF835	Expr	2.5757																																								RAI14	Expr	0.4902
ZNF382	Expr	2.4723																																								LCP1	Expr	0.482
PTH2R	Expr	2.4632																																								RGS18	Expr	0.4727
CCDC99	Expr	2.4619																																								CORO7	Expr	0.4614
DDB2	Expr	2.4596																																								ATP5D	Expr	0.4175
LOC284408	Expr	2.4498
CXCR6	Expr	2.4379
MLKL	Expr	2.4339
C14orf167	Expr	2.3934
ZNF43	Expr	2.3563
TMOD1	Expr	2.3477
ZFP82	Expr	2.2921
FXYD6	Expr	2.2394
NUAK1	Expr	2.2294
KCNT2	Expr	2.1773
GPR35	Expr	2.1724
ZSCAN18	Expr	2.1413
ZNF585A	Expr	2.1322
MYEF2	Expr	2.0008
[truncated: 22 more columns]
